# Supplementary material for: Regional differences in prevalence, awareness, treatment and control of hypertension in Poland - comparison of two national multi-center health surveys: WOBASZ and WOBASZ II
Source: PLoS One. 2025 Oct 27;20(10):e0331677. doi: 10.1371/journal.pone.0331677 (PMC12558468; doi:10.1371/journal.pone.0331677)
Supplement: S1 Data — (XLSX) [file pone.0331677.s001.xlsx]

## Sheet: W I
Variable1 Sex 1-Man	Variable2 age	Variable3 Mean systolic blood pressure	Variable4 Mean diastolic blood pressure	Variable6 Treatment 1-yes	Variable7 Previously diagnosed hypertension 1-yes	Variable12 voivodeship	Variable13 municipality	Variable14	Age range
1	22	133	72	5	2	1	1	19-49	20-34
1	27	119.5	56.5	5	2	1	1	19-49	20-34
1	52	136.5	88	1	1	1	1	50-59	45-54
1	34	142.5	79.5	5	2	1	1	19-49	20-34
1	52	119	79	5	2	1	1	50-59	45-54
1	25	132.5	79.5	5	2	1	1	19-49	20-34
1	61	118	76.5	5	2	1	1	60-69	55-64
1	57	163	97	5	2	1	1	50-59	55-64
1	50	159	93.5	5	2	1	1	50-59	45-54
1	51	153	92	1	1	1	1	50-59	45-54
1	25	150	89	5	2	1	1	19-49	20-34
1	42	153	98	5	2	1	1	19-49	35-44
1	58	129.5	80	5	1	1	1	50-59	55-64
1	44	152.5	112.5	5	1	1	1	19-49	35-44
1	21	129	74.5	5	2	1	1	19-49	20-34
1	47	179	117.5	5	4	1	1	19-49	45-54
1	53	200.5	100	1	1	1	1	50-59	45-54
1	22	137	75	5	2	1	1	19-49	20-34
1	41	129.5	74	5	2	1	1	19-49	35-44
1	24	131	60.5	5	2	1	1	19-49	20-34
1	26	127	72.5	5	2	1	1	19-49	20-34
1	47	161.5	95	5	2	1	1	19-49	45-54
1	43	139	86	5	2	1	1	19-49	35-44
1	35	135.5	70	5	1	1	1	19-49	35-44
1	39	146	81	5	1	1	1	19-49	35-44
1	48	129	75	5	2	1	1	19-49	45-54
1	55	140	87.5	5	2	1	1	50-59	55-64
1	25	137.5	87	5	2	1	1	19-49	20-34
1	71	131.5	89	5	4	1	1	70-79	65-74
1	66	129	69.5	5	2	1	1	60-69	65-74
1	24	113.5	77.5	5	2	1	1	19-49	20-34
1	44	125	89.5	5	2	1	1	19-49	35-44
1	46	178.5	128.5	5	1	1	1	19-49	45-54
1	63	171	105	5	1	1	1	60-69	55-64
1	60	170	90	1	1	1	1	60-69	55-64
1	42	136	70	5	2	1	1	19-49	35-44
1	54	156.5	98	5	2	1	1	50-59	45-54
1	54	121	74	5	2	1	1	50-59	45-54
1	49	121	77	5	2	1	1	19-49	45-54
1	55	155	99	1	1	1	1	50-59	55-64
1	38	131	82.5	5	2	1	1	19-49	35-44
1	74	178	97.5	5	2	1	1	70-79	65-74
1	38	149.5	100.5	5	2	1	1	19-49	35-44
1	32	120.5	66.5	5	2	1	1	19-49	20-34
1	47	122	71	5	2	1	1	19-49	45-54
1	36	128.5	73	5	2	1	1	19-49	35-44
1	70	161	79.5	1	1	1	1	70-79	65-74
1	41	126	80	5	1	1	1	19-49	35-44
1	56	137	86.5	1	1	1	1	50-59	55-64
1	57	136	84.5	5	4	1	1	50-59	55-64
1	49	144	89	5	2	1	1	19-49	45-54
1	46	124	79	5	2	1	1	19-49	45-54
1	49	158.5	97	5	2	1	1	19-49	45-54
1	41	180	92	5	2	1	1	19-49	35-44
1	46	151.5	93.5	5	2	1	1	19-49	45-54
1	26	136	82	5	2	1	1	19-49	20-34
1	20	161	98	5	1	1	1	19-49	20-34
1	68	131.5	87.5	5	2	1	1	60-69	65-74
1	33	132.5	78.5	5	2	1	1	19-49	20-34
1	30	134.5	87	5	2	1	1	19-49	20-34
1	62	136	77	5	2	1	1	60-69	55-64
1	51	130	89	5	2	1	1	50-59	45-54
1	23	118	70.5	5	2	1	1	19-49	20-34
1	22	146	93.5	5	2	1	1	19-49	20-34
1	61	185.5	101	1	1	1	1	60-69	55-64
1	28	122	67	5	2	1	1	19-49	20-34
1	40	128	82	5	2	1	1	19-49	35-44
1	29	137.5	79.5	5	2	1	1	19-49	20-34
1	50	146	86	1	1	1	1	50-59	45-54
1	57	137.5	88.5	5	1	1	1	50-59	55-64
1	39	138.5	87	5	2	1	1	19-49	35-44
1	34	172	106	2	1	1	1	19-49	20-34
1	28	161	92	5	1	1	1	19-49	20-34
1	65	127	93	1	1	1	1	60-69	65-74
1	42	139.5	90	5	2	1	1	19-49	35-44
1	43	128	67	5	2	1	1	19-49	35-44
1	34	125	75	5	2	1	1	19-49	20-34
1	55	149	86.5	1	1	1	1	50-59	55-64
1	50	132.5	79	5	2	1	1	50-59	45-54
1	36	115	83	5	2	1	1	19-49	35-44
1	37	141.5	93	1	1	1	1	19-49	35-44
1	26	124.5	68.5	5	2	1	1	19-49	20-34
1	21	119.5	77.5	5	2	1	1	19-49	20-34
1	23	136.5	88.5	5	1	1	1	19-49	20-34
1	29	118	74	5	2	1	1	19-49	20-34
1	27	120.5	76	5	2	1	1	19-49	20-34
2	31	112.5	67	5	2	1	1	19-49	20-34
2	47	129.5	81	5	2	1	1	19-49	45-54
2	63	179.5	112	5	2	1	1	60-69	55-64
2	73	150	80	1	1	1	1	70-79	65-74
2	23	96	65	5	2	1	1	19-49	20-34
2	49	177	107.5	2	1	1	1	19-49	45-54
2	26	112	67.5	5	2	1	1	19-49	20-34
2	66	126	74.5	5	2	1	1	60-69	65-74
2	47	134.5	85.5	5	2	1	1	19-49	45-54
2	21	110	65	5	2	1	1	19-49	20-34
2	37	157	100.5	2	1	1	1	19-49	35-44
2	58	154.5	101	5	1	1	1	50-59	55-64
2	60	154.5	98.5	1	1	1	1	60-69	55-64
2	65	122	71	5	4	1	1	60-69	65-74
2	55	132	85.5	5	2	1	1	50-59	55-64
2	71	170.5	95.5	5	2	1	1	70-79	65-74
2	26	122.5	85.5	5	1	1	1	19-49	20-34
2	20	118	72	5	2	1	1	19-49	20-34
2	56	148.5	93	1	1	1	1	50-59	55-64
2	44	146	92	1	1	1	1	19-49	35-44
2	68	139	84.5	5	2	1	1	60-69	65-74
2	72	180	101	1	1	1	1	70-79	65-74
2	74	171	91	1	1	1	1	70-79	65-74
2	24	109	74	5	2	1	1	19-49	20-34
2	29	104.5	75	5	2	1	1	19-49	20-34
2	48	133.5	89	1	1	1	1	19-49	45-54
2	71	156.5	76	1	1	1	1	70-79	65-74
2	64	136.5	83	5	1	1	1	60-69	55-64
2	59	131	88.5	5	2	1	1	50-59	55-64
2	53	115	82	5	2	1	1	50-59	45-54
2	22	120	74	5	2	1	1	19-49	20-34
2	34	135.5	90.5	5	2	1	1	19-49	20-34
2	75	135	86	5	2	1	1	70-79	65-74
2	45	131	83	5	2	1	1	19-49	45-54
2	36	125.5	82	5	2	1	1	19-49	35-44
2	73	157.5	86	1	1	1	1	70-79	65-74
2	30	128	88.5	2	1	1	1	19-49	20-34
2	31	106	66	5	1	1	1	19-49	20-34
2	48	172	106	1	1	1	1	19-49	45-54
2	31	126	81	5	1	1	1	19-49	20-34
2	51	163	100	1	1	1	1	50-59	45-54
2	32	125	82	5	2	1	1	19-49	20-34
2	49	166	95	2	1	1	1	19-49	45-54
2	68	184.5	98.5	2	1	1	1	60-69	65-74
2	57	115	77.5	1	1	1	1	50-59	55-64
2	26	119	66.5	5	2	1	1	19-49	20-34
2	58	158	91	1	1	1	1	50-59	55-64
2	40	131	91	5	2	1	1	19-49	35-44
2	22	129	78.5	5	2	1	1	19-49	20-34
2	52	138.5	83.5	5	1	1	1	50-59	45-54
2	39	134.5	87	5	2	1	1	19-49	35-44
2	54	129	71	1	1	1	1	50-59	45-54
2	55	142.5	82.5	1	1	1	1	50-59	55-64
2	44	126.5	82.5	5	2	1	1	19-49	35-44
2	48	126	80	5	2	1	1	19-49	45-54
2	20	129	75	2	1	1	1	19-49	20-34
2	32	129.5	81	5	2	1	1	19-49	20-34
2	35	109	70	5	2	1	1	19-49	35-44
2	53	134	89	5	2	1	1	50-59	45-54
2	50	148.5	93	5	1	1	1	50-59	45-54
2	54	170	115	1	1	1	1	50-59	45-54
2	50	131	83	5	2	1	1	50-59	45-54
2	24	113.5	72.5	5	2	1	1	19-49	20-34
2	32	130	83.5	5	2	1	1	19-49	20-34
2	49	125.5	87	5	2	1	1	19-49	45-54
2	29	122.5	83.5	5	2	1	1	19-49	20-34
2	62	142	85	1	1	1	1	60-69	55-64
2	20	107.5	60	5	2	1	1	19-49	20-34
2	33	106.5	68	5	2	1	1	19-49	20-34
2	59	181.5	107.5	1	1	1	1	50-59	55-64
2	66	157.5	79.5	5	2	1	1	60-69	65-74
2	70	157	78.5	5	2	1	1	70-79	65-74
2	35	130.5	77.5	5	2	1	1	19-49	35-44
2	54	151.5	99.5	1	1	1	1	50-59	45-54
2	70	142	91	1	1	1	1	70-79	65-74
2	43	200	116	2	1	1	1	19-49	35-44
2	25	117.5	78.5	5	2	1	1	19-49	20-34
2	42	133	78	5	1	1	1	19-49	35-44
2	41	131	79	5	2	1	1	19-49	35-44
2	25	118.5	70	5	2	1	1	19-49	20-34
2	56	185	115.5	2	1	1	1	50-59	55-64
2	72	132.5	79	5	2	1	1	70-79	65-74
1	42	144	93.5	5	2	1	2	19-49	35-44
1	69	111	67	5	2	1	2	60-69	65-74
1	70	194.5	93	2	1	1	2	70-79	65-74
1	20	148.5	89.5	5	1	1	2	19-49	20-34
1	74	117	65.5	5	2	1	2	70-79	65-74
1	24	117	76.5	5	4	1	2	19-49	20-34
1	53	188	102	5	1	1	2	50-59	45-54
1	65	134	84.5	5	2	1	2	60-69	65-74
1	53	145.5	102.5	5	2	1	2	50-59	45-54
1	57	156.5	99	2	1	1	2	50-59	55-64
1	65	129.5	78.5	5	1	1	2	60-69	65-74
1	25	100	68	5	2	1	2	19-49	20-34
1	55	143.5	91	5	2	1	2	50-59	55-64
1	44	153	105	5	1	1	2	19-49	35-44
1	37	125.5	82.5	5	2	1	2	19-49	35-44
1	74	153.5	101	1	1	1	2	70-79	65-74
1	43	136	89	1	1	1	2	19-49	35-44
1	50	138.5	92	1	1	1	2	50-59	45-54
1	57	130.5	75	5	2	1	2	50-59	55-64
1	47	125.5	86	5	1	1	2	19-49	45-54
1	38	140	91	5	2	1	2	19-49	35-44
1	59	159.5	87.5	1	1	1	2	50-59	55-64
1	20	121	71	5	2	1	2	19-49	20-34
1	68	119.5	71	5	2	1	2	60-69	65-74
1	29	152	100	5	1	1	2	19-49	20-34
1	47	124.5	83	5	2	1	2	19-49	45-54
1	49	164	111.5	1	1	1	2	19-49	45-54
1	55	172	104.5	5	1	1	2	50-59	55-64
1	21	102.5	53	5	2	1	2	19-49	20-34
1	58	168	104.5	5	2	1	2	50-59	55-64
1	44	121.5	80.5	5	2	1	2	19-49	35-44
1	21	128	71	5	2	1	2	19-49	20-34
1	71	119.5	77	1	1	1	2	70-79	65-74
1	35	125	79	5	2	1	2	19-49	35-44
1	52	130.5	87	1	1	1	2	50-59	45-54
1	38	155.5	99.5	5	1	1	2	19-49	35-44
1	62	148.5	83.5	1	1	1	2	60-69	55-64
1	29	130	86	5	2	1	2	19-49	20-34
1	46	116	73.5	5	2	1	2	19-49	45-54
1	74	147.5	77	1	1	1	2	70-79	65-74
1	64	177	102.5	1	1	1	2	60-69	55-64
1	37	157.5	94	5	1	1	2	19-49	35-44
1	65	168	89.5	5	3	1	2	60-69	65-74
1	49	154	100	5	2	1	2	19-49	45-54
1	65	178	88.5	5	2	1	2	60-69	65-74
1	39	135.5	80.5	5	2	1	2	19-49	35-44
1	49	113.5	82.5	5	2	1	2	19-49	45-54
1	28	117	67.5	5	2	1	2	19-49	20-34
2	38	113	69	5	2	1	2	19-49	35-44
2	55	147.5	94	1	1	1	2	50-59	55-64
2	25	112.5	69	2	1	1	2	19-49	20-34
2	52	131.5	81	5	1	1	2	50-59	45-54
2	67	128.5	85	5	4	1	2	60-69	65-74
2	21	113	64	5	2	1	2	19-49	20-34
2	35	130	83	5	1	1	2	19-49	35-44
2	54	129.5	87	5	2	1	2	50-59	45-54
2	25	114.5	80	5	2	1	2	19-49	20-34
2	31	114	70	5	1	1	2	19-49	20-34
2	35	148.5	94.5	5	2	1	2	19-49	35-44
2	75	102	65.5	5	2	1	2	70-79	65-74
2	30	111.5	72	5	2	1	2	19-49	20-34
2	70	127	84	1	1	1	2	70-79	65-74
2	57	124.5	79	2	1	1	2	50-59	55-64
2	42	114.5	70.5	5	2	1	2	19-49	35-44
2	67	143	90.5	5	2	1	2	60-69	65-74
2	28	104	78	5	2	1	2	19-49	20-34
2	52			1	1	1	2	50-59	45-54
2	28	133	75	2	1	1	2	19-49	20-34
2	41	156.5	92	5	2	1	2	19-49	35-44
2	66	112	72	5	2	1	2	60-69	65-74
2	26	120	83.5	5	2	1	2	19-49	20-34
2	61	170	119.5	5	1	1	2	60-69	55-64
2	45	132	95.5	5	1	1	2	19-49	45-54
2	64	115.5	81	5	2	1	2	60-69	55-64
2	39	127	100	2	1	1	2	19-49	35-44
2	27	119	82	2	1	1	2	19-49	20-34
2	45	139	85	2	1	1	2	19-49	45-54
2	71	136	70	5	1	1	2	70-79	65-74
2	20	108.5	61.5	5	2	1	2	19-49	20-34
2	49	121	68.5	2	1	1	2	19-49	45-54
2	63	124.5	79	5	2	1	2	60-69	55-64
2	67	167	93	2	1	1	2	60-69	65-74
2	42	118	77.5	5	2	1	2	19-49	35-44
2	41	125	79.5	5	2	1	2	19-49	35-44
2	50	123	83.5	5	2	1	2	50-59	45-54
2	59	140	78.5	1	1	1	2	50-59	55-64
2	60	127	83	5	2	1	2	60-69	55-64
2	49	134	79.5	5	2	1	2	19-49	45-54
2	23	122.5	80.5	5	2	1	2	19-49	20-34
2	51	133	96	1	1	1	2	50-59	45-54
2	47	132.5	69	5	2	1	2	19-49	45-54
2	51	120.5	84.5	1	1	1	2	50-59	45-54
2	56	121	73.5	5	2	1	2	50-59	55-64
2	26	120	80	5	2	1	2	19-49	20-34
2	68	141.5	88	1	1	1	2	60-69	65-74
2	36	99	68	5	2	1	2	19-49	35-44
2	60	133	70.5	1	1	1	2	60-69	55-64
2	69	165	80	5	2	1	2	60-69	65-74
2	24	131.5	88	5	2	1	2	19-49	20-34
2	39	96.5	65.5	5	2	1	2	19-49	35-44
2	40	116	65.5	5	2	1	2	19-49	35-44
2	70	148.5	89	1	1	1	2	70-79	65-74
2	30	120	79.5	2	1	1	2	19-49	20-34
2	70	190	101.5	1	1	1	2	70-79	65-74
2	45	115	81	5	2	1	2	19-49	45-54
2	43	124.5	81.5	5	2	1	2	19-49	35-44
2	51	138.5	88.5	5	2	1	2	50-59	45-54
2	57	178.5	120.5	1	1	1	2	50-59	55-64
2	56	140.5	86.5	5	1	1	2	50-59	55-64
2	26	103.5	71.5	5	4	1	2	19-49	20-34
1	58	117	71.5	5	2	1	3	50-59	55-64
1	36	157.5	89.5	5	2	1	3	19-49	35-44
1	60	143.5	91.5	1	1	1	3	60-69	55-64
1	28	126	81.5	5	2	1	3	19-49	20-34
1	52	165	103	5	2	1	3	50-59	45-54
1	49	167	93	1	1	1	3	19-49	45-54
1	54	146	96	5	1	1	3	50-59	45-54
1	24	133	62	5	2	1	3	19-49	20-34
1	34	124	83	5	1	1	3	19-49	20-34
1	36	117	88.5	2	1	1	3	19-49	35-44
1	70	183	94	1	1	1	3	70-79	65-74
1	24	134.5	67	5	1	1	3	19-49	20-34
1	41	121	84.5	5	2	1	3	19-49	35-44
1	49	151	100	5	2	1	3	19-49	45-54
1	50	130.5	75.5	5	2	1	3	50-59	45-54
1	53	178	97	5	2	1	3	50-59	45-54
1	30	118	75	5	2	1	3	19-49	20-34
1	30	136	78	5	2	1	3	19-49	20-34
1	58	137	71.5	2	1	1	3	50-59	55-64
1	29	100	60	5	2	1	3	19-49	20-34
1	55	159	99	2	1	1	3	50-59	55-64
1	44	152.5	92	5	2	1	3	19-49	35-44
1	21	124	60	5	2	1	3	19-49	20-34
1	47	135	96	2	1	1	3	19-49	45-54
1	69	189.5	107.5	5	1	1	3	60-69	65-74
1	42	133.5	84.5	5	2	1	3	19-49	35-44
1	33	134.5	83	5	2	1	3	19-49	20-34
1	60	138	88	5	2	1	3	60-69	55-64
1	39	123	78.5	5		1	3	19-49	35-44
1	40	109.5	76	5	2	1	3	19-49	35-44
1	45	155.5	85.5	5	2	1	3	19-49	45-54
1	35	130	82.5	5	2	1	3	19-49	35-44
1	51	134	105	1	1	1	3	50-59	45-54
1	32	124	72	5	3	1	3	19-49	20-34
1	54	121.5	80.5	5	2	1	3	50-59	45-54
1	37	128	79.5	5	2	1	3	19-49	35-44
1	73	171	89	1	1	1	3	70-79	65-74
1	22	149	93.5	5		1	3	19-49	20-34
1	52	149.5	90	5	2	1	3	50-59	45-54
1	71	123	85.5	5	1	1	3	70-79	65-74
1	33	132	97	5	2	1	3	19-49	20-34
1	53	156	97	1	1	1	3	50-59	45-54
1	66	168.5	85.5	5	2	1	3	60-69	65-74
1	36	133	78	5	2	1	3	19-49	35-44
1	31	136	91	5	1	1	3	19-49	20-34
1	49	150.5	89.5	1	1	1	3	19-49	45-54
1	45	132.5	89.5	5	2	1	3	19-49	45-54
1	65	148.5	76.5	5	2	1	3	60-69	65-74
1	20	131.5	81.5	5	2	1	3	19-49	20-34
1	61	148	98	5	2	1	3	60-69	55-64
1	23	138	75.5	5	2	1	3	19-49	20-34
1	35	118	87.5	5	2	1	3	19-49	35-44
1	50	142	83	5	2	1	3	50-59	45-54
1	48	136	84	5	2	1	3	19-49	45-54
1	28	107.5	55	5	2	1	3	19-49	20-34
1	47	144.5	86	5	2	1	3	19-49	45-54
1	27	122.5	74	5	2	1	3	19-49	20-34
1	64	118.5	75	5	2	1	3	60-69	55-64
2	62	193	118.5	1	1	1	3	60-69	55-64
2	34	124	76	5	2	1	3	19-49	20-34
2	38	129	80	5	2	1	3	19-49	35-44
2	28	127.5	87	5	2	1	3	19-49	20-34
2	32	81.5	56	5	2	1	3	19-49	20-34
2	48	164	92.5	1	1	1	3	19-49	45-54
2	60	145	94.5	1	1	1	3	60-69	55-64
2	48	134.5	84	5	2	1	3	19-49	45-54
2	49	123	76.5	5	2	1	3	19-49	45-54
2	53	123	79	5	2	1	3	50-59	45-54
2	51	108	67	5	2	1	3	50-59	45-54
2	51	138.5	85.5	2	1	1	3	50-59	45-54
2	27	117.5	88.5	5	1	1	3	19-49	20-34
2	20	131.5	84.5	5	2	1	3	19-49	20-34
2	69	157	102	2	1	1	3	60-69	65-74
2	22	95	67.5	5	2	1	3	19-49	20-34
2	58	180	111	1	1	1	3	50-59	55-64
2	58	136.5	89	5	2	1	3	50-59	55-64
2	41	116	86	5	2	1	3	19-49	35-44
2	75	140.5	98	5	2	1	3	70-79	65-74
2	56	136	82	5	1	1	3	50-59	55-64
2	70	116.5	81.5	5	2	1	3	70-79	65-74
2	41	148.5	100	5	2	1	3	19-49	35-44
2	61	174.5	99.5	1	1	1	3	60-69	55-64
2	52	126	81	5	2	1	3	50-59	45-54
2	30	98	58.5	5	2	1	3	19-49	20-34
2	52	132.5	90	5	2	1	3	50-59	45-54
2	37	109	69	5	2	1	3	19-49	35-44
2	20	126	72	5	2	1	3	19-49	20-34
2	39	121.5	91	1	1	1	3	19-49	35-44
2	67	169	87.5	1	1	1	3	60-69	65-74
2	68	171	106.5	1	1	1	3	60-69	65-74
2	35	156	106	1	1	1	3	19-49	35-44
2	50	171	94.5	1	1	1	3	50-59	45-54
2	36	118.5		5	2	1	3	19-49	35-44
2	42	151.5	105.5	1	1	1	3	19-49	35-44
2	55	142	104.5	1	1	1	3	50-59	55-64
2	66	171.5	84.5	1	1	1	3	60-69	65-74
2	22	114	79	5	2	1	3	19-49	20-34
2	45	131	84.5	5	2	1	3	19-49	45-54
2	21	128	84	5	2	1	3	19-49	20-34
2	73	175.5	88	5	3	1	3	70-79	65-74
2	74	204.5	122.5	5	2	1	3	70-79	65-74
2	41	138	85	5	2	1	3	19-49	35-44
2	47	136	92	5	2	1	3	19-49	45-54
2	36	109	74	5	2	1	3	19-49	35-44
2	66	143	77.5	1	1	1	3	60-69	65-74
2	21	116	73.5	5	2	1	3	19-49	20-34
2	47	116	78	5	2	1	3	19-49	45-54
2	43	109.5	73.5	5	2	1	3	19-49	35-44
2	68	122.5	88.5	2	1	1	3	60-69	65-74
2	62	136	88	1	1	1	3	60-69	55-64
2	51	131.5	85	2	1	1	3	50-59	45-54
2	33	107.5	77.5	5	2	1	3	19-49	20-34
2	43	116.5	84	5	1	1	3	19-49	35-44
2	57	174.5	72	1	1	1	3	50-59	55-64
2	74	224.5	108	1	1	1	3	70-79	65-74
2	34	121	82	5	2	1	3	19-49	20-34
2	22	116	71	5	2	1	3	19-49	20-34
2	22	112.5	76	5	2	1	3	19-49	20-34
2	52	130.5	85	5	2	1	3	50-59	45-54
2	45	145.5	87.5	1	1	1	3	19-49	45-54
2	25	108	76.5	5	2	1	3	19-49	20-34
2	34	122	78.5	5	2	1	3	19-49	20-34
2	32	117.5	82	5	2	1	3	19-49	20-34
2	21	118.5	78	5	2	1	3	19-49	20-34
2	46	110	80	5	3	1	3	19-49	45-54
2	55	136	84.5	5	2	1	3	50-59	55-64
2	63	125	81.5	1	1	1	3	60-69	55-64
2	24	128	90	5	2	1	3	19-49	20-34
2	26	142.5	97	5	3	1	3	19-49	20-34
2	72	161	71	1	1	1	3	70-79	65-74
2	23	121.5	75.5	5	2	1	3	19-49	20-34
2	32	124	86.5	5	2	1	3	19-49	20-34
2	50	131	80.5	5	4	1	3	50-59	45-54
2	40	132.5	88.5	5	1	1	3	19-49	35-44
2	35	126.5	85	5	2	1	3	19-49	35-44
1	44	149.5	102	5	2	1	4	19-49	35-44
1	52	148.5	93.5	5	2	1	4	50-59	45-54
1	42	132	97.5	5	2	1	4	19-49	35-44
1	62	179.5	99	5	2	1	4	60-69	55-64
1	57	183	107.5	5	2	1	4	50-59	55-64
1	45	148	95.5	5	1	1	4	19-49	45-54
1	64	111	67.5	5	1	1	4	60-69	55-64
1	47	132.5	86.5	5	2	1	4	19-49	45-54
1	48	133	83.5	5	2	1	4	19-49	45-54
1	23	135.5	83	5	2	1	4	19-49	20-34
1	34	127	86	5	2	1	4	19-49	20-34
1	21	112.5	70	5	2	1	4	19-49	20-34
1	47	124	86.5	5	1	1	4	19-49	45-54
1	51	166.5	94.5	5	2	1	4	50-59	45-54
1	66	172.5	92.5	1	1	1	4	60-69	65-74
1	67	111.5	85	2	1	1	4	60-69	65-74
1	45	136.5	83	5	2	1	4	19-49	45-54
1	28	143.5	83.5	5	2	1	4	19-49	20-34
1	63	124	84.5	5	4	1	4	60-69	55-64
1	35	137	96.5	5	2	1	4	19-49	35-44
1	40	117	77	5	2	1	4	19-49	35-44
1	53	152.5	91	5	2	1	4	50-59	45-54
1	25	117.5	80	5	2	1	4	19-49	20-34
1	67	142	83	2	1	1	4	60-69	65-74
1	34	162.5	105	5	2	1	4	19-49	20-34
1	32	140	73.5	5	2	1	4	19-49	20-34
1	29	136.5	81	5	2	1	4	19-49	20-34
1	36	157	70	5	2	1	4	19-49	35-44
1	28	130	85.5	5	2	1	4	19-49	20-34
1	33	154	98	2	1	1	4	19-49	20-34
1	64	136	86	5	2	1	4	60-69	55-64
1	60	122	78	5	1	1	4	60-69	55-64
1	61	178	94.5	1	1	1	4	60-69	55-64
1	41	127.5	80	5	2	1	4	19-49	35-44
1	39	151	91	5	4	1	4	19-49	35-44
1	30	146.5	91.5	5	4	1	4	19-49	20-34
1	24	137.5	85.5	5	2	1	4	19-49	20-34
1	55	135.5	84.5	5	1	1	4	50-59	55-64
1	57	116	70	1	1	1	4	50-59	55-64
1	51	125	70	5	2	1	4	50-59	45-54
1	60	119	64	5	2	1	4	60-69	55-64
1	72	164	103	1	1	1	4	70-79	65-74
1	37	137	80	5	2	1	4	19-49	35-44
1	68	137.5	85	5	2	1	4	60-69	65-74
1	58	139	90	5	2	1	4	50-59	55-64
1	72	157.5	79	1	1	1	4	70-79	65-74
1	51	158	99	5	2	1	4	50-59	45-54
1	49	133.5	83.5	5	2	1	4	19-49	45-54
1	46	154.5	111.5	1	1	1	4	19-49	45-54
1	59	140.5	83.5	5	2	1	4	50-59	55-64
1	55	227.5	113.5	1	1	1	4	50-59	55-64
1	31	138.5	83.5	5	4	1	4	19-49	20-34
1	69	210	123.5	2	1	1	4	60-69	65-74
1	23	127.5	79.5	5	2	1	4	19-49	20-34
1	50	138.5	88	2	1	1	4	50-59	45-54
1	43	158.5	101	5	2	1	4	19-49	35-44
1	52	151	111	1	1	1	4	50-59	45-54
1	53	139	87.5	5	1	1	4	50-59	45-54
1	43	146	86.5	5	3	1	4	19-49	35-44
1	49	145.5	97.5	5	2	1	4	19-49	45-54
1	35	141	85.5	5	2	1	4	19-49	35-44
1	20	156	84.5	5	2	1	4	19-49	20-34
1	26	142	74.5	5	2	1	4	19-49	20-34
1	25	135	84	5	2	1	4	19-49	20-34
1	43	125	80	5	2	1	4	19-49	35-44
2	36	112.5	86.5	5	2	1	4	19-49	35-44
2	67	135.5	85.5	5	1	1	4	60-69	65-74
2	46	132.5	85.5	5	2	1	4	19-49	45-54
2	50	126.5	72.5	5	2	1	4	50-59	45-54
2	20	101.5	69	5	2	1	4	19-49	20-34
2	46	119.5	83.5	5	2	1	4	19-49	45-54
2	59	107	80	5	2	1	4	50-59	55-64
2	45	130	89.5	5	1	1	4	19-49	45-54
2	47	127	85	5	2	1	4	19-49	45-54
2	23	99.5	59	5	2	1	4	19-49	20-34
2	38	127	76.5	5	2	1	4	19-49	35-44
2	30	120.5	78	5	2	1	4	19-49	20-34
2	47	126	83.5	2	1	1	4	19-49	45-54
2	53	172.5	115	5	1	1	4	50-59	45-54
2	71	183.5	107.5	1	1	1	4	70-79	65-74
2	55	141.5	83.5	1	1	1	4	50-59	55-64
2	52	119.5	87	5	2	1	4	50-59	45-54
2	65	158.5	97	1	1	1	4	60-69	65-74
2	64	163	100.5	5	2	1	4	60-69	55-64
2	61	138.5	81	2	1	1	4	60-69	55-64
2	50	152.5	104.5	5	2	1	4	50-59	45-54
2	69	152.5	90	1	1	1	4	60-69	65-74
2	38	131.5	87.5	5	2	1	4	19-49	35-44
2	49	136.5	101	1	1	1	4	19-49	45-54
2	72	136.5	88	5	2	1	4	70-79	65-74
2	58	142.5	99.5	1	1	1	4	50-59	55-64
2	63	158	90	1	1	1	4	60-69	55-64
2	46	121	73	5	2	1	4	19-49	45-54
2	53	177.5	97.5	1	1	1	4	50-59	45-54
2	71	196.5	122	1	1	1	4	70-79	65-74
2	60	128.5	76.5	5	2	1	4	60-69	55-64
2	42	164	102	2	1	1	4	19-49	35-44
2	26	113	74	5	2	1	4	19-49	20-34
2	56	132.5	80	5	2	1	4	50-59	55-64
2	39	133	72	5	2	1	4	19-49	35-44
2	33	97.5	73.5	5	2	1	4	19-49	20-34
2	65	124	69	5	2	1	4	60-69	65-74
2	55		88	5	2	1	4	50-59	55-64
2	33	114.5	76.5	5	2	1	4	19-49	20-34
2	65	121	73	1	1	1	4	60-69	65-74
2	43	131	86	5	2	1	4	19-49	35-44
2	71	145.5	94.5	1	1	1	4	70-79	65-74
2	65	163.5	100.5	1	1	1	4	60-69	65-74
2	27	105.5	84.5	5	2	1	4	19-49	20-34
2	59	148.5	84	5	2	1	4	50-59	55-64
2	22	115.5	73.5	5	2	1	4	19-49	20-34
2	42	120	80	5	2	1	4	19-49	35-44
2	32	122.5	86.5	5	2	1	4	19-49	20-34
2	25	113.5	75	5	2	1	4	19-49	20-34
2	75	181.5	103	2	1	1	4	70-79	65-74
2	27	108	68.5	5	2	1	4	19-49	20-34
2	20	110.5	67.5	5	2	1	4	19-49	20-34
2	30	114.5	79	5	2	1	4	19-49	20-34
2	40	147	94	2	1	1	4	19-49	35-44
2	62	132.5	80	5	2	1	4	60-69	55-64
2	69	114	82	5	2	1	4	60-69	65-74
2	57	158.5	90	1	1	1	4	50-59	55-64
2	37	130	81	5	2	1	4	19-49	35-44
2	56	147.5	90	1	1	1	4	50-59	55-64
2	62	143	77.5	1	1	1	4	60-69	55-64
2	53	188.5	122.5	1	1	1	4	50-59	45-54
2	41	123.5	75.5	5	2	1	4	19-49	35-44
1	51	207	118	1	1	1	5	50-59	45-54
1	21	126.5	84	5	2	1	5	19-49	20-34
1	23	127.5	76.5	5	2	1	5	19-49	20-34
1	40	125	76	5	3	1	5	19-49	35-44
1	57	136.5	88.5	5	2	1	5	50-59	55-64
1	49	161	102	5	2	1	5	19-49	45-54
1	48	123	79	5	2	1	5	19-49	45-54
1	20	108.5	62.5	5	3	1	5	19-49	20-34
1	56	118.5	63.5	5	2	1	5	50-59	55-64
1	21	147	92.5	5	1	1	5	19-49	20-34
1	22	112.5	61	5	2	1	5	19-49	20-34
1	33	128.5	89	5	2	1	5	19-49	20-34
1	46	148.5	85	5	1	1	5	19-49	45-54
1	54	148.5	97	5	1	1	5	50-59	45-54
1	53	132.5	88.5	5	2	1	5	50-59	45-54
1	54	133.5	83	5	2	1	5	50-59	45-54
1	52	191.5	119.5	1	1	1	5	50-59	45-54
1	24	132	79.5	5	2	1	5	19-49	20-34
1	20	116	70	5	2	1	5	19-49	20-34
1	50	151.5	87.5	5	1	1	5	50-59	45-54
1	68	138	85	5	1	1	5	60-69	65-74
1	56	148	104	5	1	1	5	50-59	55-64
1	20	117.5	80	5	2	1	5	19-49	20-34
1	47	130.5	76.5	5	2	1	5	19-49	45-54
1	50	151.5	99.5	1	1	1	5	50-59	45-54
1	37	139	81	5	2	1	5	19-49	35-44
1	23	126.5	82.5	5	2	1	5	19-49	20-34
1	69	126.5	78.5	5	2	1	5	60-69	65-74
1	49	132.5	82.5	5	2	1	5	19-49	45-54
1	47	130	76.5	5	1	1	5	19-49	45-54
1	51	114	73.5	5	1	1	5	50-59	45-54
1	44	132.5	80	5	2	1	5	19-49	35-44
1	39	134	82	5	2	1	5	19-49	35-44
1	75	129.5	84.5	5	2	1	5	70-79	65-74
1	72	160.5	94	5	1	1	5	70-79	65-74
1	25	110.5	68.5	5	2	1	5	19-49	20-34
1	53	154	94	1	1	1	5	50-59	45-54
1	38	120	78	5	2	1	5	19-49	35-44
1	52	127	83	5	2	1	5	50-59	45-54
1	42	124.5	70	5	2	1	5	19-49	35-44
1	31	119	75.5	5	2	1	5	19-49	20-34
1	37	123.5	83.5	5	1	1	5	19-49	35-44
1	31	134	83	5	1	1	5	19-49	20-34
1	53	170	100	5	1	1	5	50-59	45-54
1	46	155	94	5	2	1	5	19-49	45-54
1	24	131.5	79	5	2	1	5	19-49	20-34
1	35	121	80	5	2	1	5	19-49	35-44
1	28	129.5	85	5	2	1	5	19-49	20-34
1	26	122.5	69	5	2	1	5	19-49	20-34
1	29	115	72.5	5	1	1	5	19-49	20-34
1	75	138	87	5	2	1	5	70-79	65-74
1	32	133.5	83.5	5	2	1	5	19-49	20-34
1	25	181	130	5	1	1	5	19-49	20-34
1	48	204	115	2	1	1	5	19-49	45-54
1	23	166	89.5	2	1	1	5	19-49	20-34
1	59	129.5	79	5	2	1	5	50-59	55-64
1	35	107.5	75.5	5	2	1	5	19-49	35-44
1	74	133	80.5	5	2	1	5	70-79	65-74
1	59	136	86.5	5	2	1	5	50-59	55-64
1	21	132.5	80	5	2	1	5	19-49	20-34
1	32	138.5	87	5	2	1	5	19-49	20-34
1	43	125.5	83.5	5	2	1	5	19-49	35-44
2	59	121.5	79	5	2	1	5	50-59	55-64
2	54	112.5	85.5	1	1	1	5	50-59	45-54
2	58	132.5	85.5	5	2	1	5	50-59	55-64
2	50	115.5	75	5	2	1	5	50-59	45-54
2	39	107.5	81.5	5	2	1	5	19-49	35-44
2	56	128	86	5	2	1	5	50-59	55-64
2	75	127	75	1	1	1	5	70-79	65-74
2	20	120	70	5	2	1	5	19-49	20-34
2	42	133.5	80	5	2	1	5	19-49	35-44
2	44	130	84	5	2	1	5	19-49	35-44
2	69	135	75	5	2	1	5	60-69	65-74
2	52	137.5	82.5	5	2	1	5	50-59	45-54
2	33	126.5	83	5	2	1	5	19-49	20-34
2	54	118.5	76	1	1	1	5	50-59	45-54
2	24	111	71	5	2	1	5	19-49	20-34
2	47	132.5	80.5	5	2	1	5	19-49	45-54
2	36	109	72	5	1	1	5	19-49	35-44
2	45	120.5	80	5	2	1	5	19-49	45-54
2	70	162.5	94	5	1	1	5	70-79	65-74
2	57	169	107	1	1	1	5	50-59	55-64
2	34	130	78	2	1	1	5	19-49	20-34
2	49	117.5	73.5	5	1	1	5	19-49	45-54
2	49	129.5	85	5	4	1	5	19-49	45-54
2	61	129	85	1	1	1	5	60-69	55-64
2	41	121.5	66.5	5	2	1	5	19-49	35-44
2	61	162.5	100.5	1	1	1	5	60-69	55-64
2	21	121.5	73.5	5	2	1	5	19-49	20-34
2	30	109	70	5	2	1	5	19-49	20-34
2	22	124	86	5	2	1	5	19-49	20-34
2	51	133.5	83	5	2	1	5	50-59	45-54
2	22	113.5	77	5	2	1	5	19-49	20-34
2	39	120	82	5	2	1	5	19-49	35-44
2	66	156	95.5	1	1	1	5	60-69	65-74
2	46	121.5	88.5	1	1	1	5	19-49	45-54
2	21	127	77.5	5	2	1	5	19-49	20-34
2	53	131.5	79.5	5	2	1	5	50-59	45-54
2	58	122.5	70.5	5	2	1	5	50-59	55-64
2	48	159	83	1	1	1	5	19-49	45-54
2	25	104.5	68.5	5	2	1	5	19-49	20-34
2	36	127	79.5	5	1	1	5	19-49	35-44
2	60	169.5	101.5	1	1	1	5	60-69	55-64
2	74	131.5	69	5	2	1	5	70-79	65-74
2	48	176.5	103.5	1	1	1	5	19-49	45-54
2	48	116	89.5	5	2	1	5	19-49	45-54
2	27	107.5	66.5	5	2	1	5	19-49	20-34
2	40	120	79	5	2	1	5	19-49	35-44
2	43	119	78.5	1	1	1	5	19-49	35-44
2	63	125	78.5	5	2	1	5	60-69	55-64
2	25	116	78.5	5	2	1	5	19-49	20-34
2	46	121	68.5	5	2	1	5	19-49	45-54
2	55	167	114.5	1	1	1	5	50-59	55-64
2	68	135	80	5	2	1	5	60-69	65-74
2	61	136	85	5	2	1	5	60-69	55-64
2	45	101	69.5	5	2	1	5	19-49	45-54
2	69	135.5	84.5	1	1	1	5	60-69	65-74
2	51	107	76.5	5	2	1	5	50-59	45-54
2	31	120	81.5	5	2	1	5	19-49	20-34
2	21	107.5	65.5	5	2	1	5	19-49	20-34
2	44	116.5	78	5	2	1	5	19-49	35-44
2	50	135	91.5	5	2	1	5	50-59	45-54
2	64	149	93	5	1	1	5	60-69	55-64
2	56	118.5	83	5	2	1	5	50-59	55-64
2	43	101.5	72.5	5	2	1	5	19-49	35-44
2	47	105.5	63	5	2	1	5	19-49	45-54
1	56	108	65	5	2	1	6	50-59	55-64
1	21	142	88.5	5	2	1	6	19-49	20-34
1	29	137	79	5	2	1	6	19-49	20-34
1	25	120.5	82.5	5	2	1	6	19-49	20-34
1	42	178	111.5	5	1	1	6	19-49	35-44
1	54	171.5	118	5	1	1	6	50-59	45-54
1	68	131	85	5	2	1	6	60-69	65-74
1	41	118.5	71.5	5	2	1	6	19-49	35-44
1	71	189.5	99.5	1	1	1	6	70-79	65-74
1	71	132.5	69.5	5	2	1	6	70-79	65-74
1	57	138	88	5	2	1	6	50-59	55-64
1	69	136.5	69	1	1	1	6	60-69	65-74
1	51	167.5	99.5	5	2	1	6	50-59	45-54
1	46	137	98.5	5	3	1	6	19-49	45-54
1	29	133	85.5	5	2	1	6	19-49	20-34
1	22	139.5	81	5	2	1	6	19-49	20-34
1	35	129.5	88.5	5	2	1	6	19-49	35-44
1	68	142.5	87.5	5	2	1	6	60-69	65-74
1	49	126.5	85.5	5	2	1	6	19-49	45-54
1	48	150	100	1	1	1	6	19-49	45-54
1	20	106.5	71.5	5	1	1	6	19-49	20-34
1	49	114.5	72.5	1	1	1	6	19-49	45-54
1	64	146.5	83.5	5	2	1	6	60-69	55-64
1	42	120	86	5	2	1	6	19-49	35-44
1	58	122.5	86.5	5	1	1	6	50-59	55-64
1	48	136	86	5	2	1	6	19-49	45-54
1	30	117.5	77	5	2	1	6	19-49	20-34
1	21	135.5	80	5	2	1	6	19-49	20-34
1	37	143	98.5	5	2	1	6	19-49	35-44
1	54	118	71.5	5	2	1	6	50-59	45-54
1	52	141.5	85	5	2	1	6	50-59	45-54
1	27	125	82	5	2	1	6	19-49	20-34
1	64	144.5	86.5	5	2	1	6	60-69	55-64
1	70	189.5	108	1	1	1	6	70-79	65-74
1	60	140	86.5	1	1	1	6	60-69	55-64
1	51	137	93	5	1	1	6	50-59	45-54
1	60	186	114	1	1	1	6	60-69	55-64
1	22	144	105	5	2	1	6	19-49	20-34
2	56	158	93.5	1	1	1	6	50-59	55-64
2	26	129	76.5	5	2	1	6	19-49	20-34
2	32	108.5	74	5	2	1	6	19-49	20-34
2	62	188.5	98	1	1	1	6	60-69	55-64
2	32	103	73.5	5	2	1	6	19-49	20-34
2	71	129	75.5	5	2	1	6	70-79	65-74
2	59	146	99	5	2	1	6	50-59	55-64
2	66	122.5	94	1	1	1	6	60-69	65-74
2	55	116.5	76.5	5	2	1	6	50-59	55-64
2	21	124.5	79	5	2	1	6	19-49	20-34
2	66	155	100.5	1	1	1	6	60-69	65-74
2	55	204	108	2	1	1	6	50-59	55-64
2	44	129.5	88	5	2	1	6	19-49	35-44
2	63	169	80	5	2	1	6	60-69	55-64
2	65	113	72	5	2	1	6	60-69	65-74
2	25	115.5	68.5	5	3	1	6	19-49	20-34
2	50	127	79	5	2	1	6	50-59	45-54
2	35	114.5	82.5	5	2	1	6	19-49	35-44
2	56	167	101.5	5	2	1	6	50-59	55-64
2	38	110.5	85	5	2	1	6	19-49	35-44
2	50	110	75	5	3	1	6	50-59	45-54
2	39	104.5	62.5	5	2	1	6	19-49	35-44
2	37	106	71.5	5	2	1	6	19-49	35-44
2	41	119	79	5	2	1	6	19-49	35-44
2	34	139	90	5	3	1	6	19-49	20-34
2	24	120	80.5	5	2	1	6	19-49	20-34
2	49	115.5	80.5	5	3	1	6	19-49	45-54
2	46	111	83	5	1	1	6	19-49	45-54
2	38	100	68	5	2	1	6	19-49	35-44
2	58	130	80	5	2	1	6	50-59	55-64
2	39	106	74	5	2	1	6	19-49	35-44
2	40	112	77	5	2	1	6	19-49	35-44
2	23	110	80	5	2	1	6	19-49	20-34
2	29	104	68.5	5	2	1	6	19-49	20-34
2	24	99.5	66	5	2	1	6	19-49	20-34
2	22	115.5	82	5	2	1	6	19-49	20-34
2	48	138	95	1	1	1	6	19-49	45-54
2	53	124.5	72	5	2	1	6	50-59	45-54
2	40	135	85	5	2	1	6	19-49	35-44
2	56	131.5	84.5	5	2	1	6	50-59	55-64
2	45	98	63.5	5	2	1	6	19-49	45-54
2	47	135.5	97.5	5	2	1	6	19-49	45-54
2	20	114	71	5	2	1	6	19-49	20-34
2	58	126	86	5	2	1	6	50-59	55-64
2	47	130.5	77	2	1	1	6	19-49	45-54
2	51	120.5	64	2	1	1	6	50-59	45-54
1	46	139	91	2	1	1	7	19-49	45-54
1	24	104.5	69.5	5	2	1	7	19-49	20-34
1	64	151.5	100	1	1	1	7	60-69	55-64
1	58	126.5	73	5	4	1	7	50-59	55-64
1	55	122	73	5	2	1	7	50-59	55-64
1	27	137.5	86.5	5	1	1	7	19-49	20-34
1	68	138.5	88	5	2	1	7	60-69	65-74
1	28	122	79	5	2	1	7	19-49	20-34
1	48	156	96	5	3	1	7	19-49	45-54
1	31	128	81.5	5	2	1	7	19-49	20-34
1	46	138	85	5	2	1	7	19-49	45-54
1	33	132	82	5	2	1	7	19-49	20-34
1	38	122	72	5	3	1	7	19-49	35-44
1	74	124	70.5	5	2	1	7	70-79	65-74
1	61	133	84	5	3	1	7	60-69	55-64
1	32	122.5	77.5	5	2	1	7	19-49	20-34
1	51	162	94.5	5	2	1	7	50-59	45-54
1	63	131	72	5	2	1	7	60-69	55-64
1	51	122	81	5	2	1	7	50-59	45-54
1	59	126	71	5	2	1	7	50-59	55-64
1	26	123.5	74	5	2	1	7	19-49	20-34
1	69	162	95	1	1	1	7	60-69	65-74
1	48	115	75	5	2	1	7	19-49	45-54
1	39	127	79.5	5	2	1	7	19-49	35-44
1	47	116.5	81	1	1	1	7	19-49	45-54
1	23	123	59	5	2	1	7	19-49	20-34
1	23	143.5	80.5	5	2	1	7	19-49	20-34
1	41	135	82	5	2	1	7	19-49	35-44
1	46	136.5	84.5	5	2	1	7	19-49	45-54
1	22	131.5	80	5	2	1	7	19-49	20-34
1	54	172.5	103.5	5	2	1	7	50-59	45-54
1	52	148.5	100.5	5	2	1	7	50-59	45-54
1	72	130.5	81.5	5	2	1	7	70-79	65-74
1	55	134	86	5	2	1	7	50-59	55-64
1	49	138	87	1	1	1	7	19-49	45-54
1	70	152.5	89.5	5	1	1	7	70-79	65-74
1	31	125	79	5	2	1	7	19-49	20-34
1	34	135	74.5	5	2	1	7	19-49	20-34
1	28	126	86	5	2	1	7	19-49	20-34
1	57	166.5	80	5	2	1	7	50-59	55-64
1	33	116	74	5	2	1	7	19-49	20-34
1	62	124	84	5	2	1	7	60-69	55-64
1	74	141	77.5	5	2	1	7	70-79	65-74
1	29	129	77.5	5	2	1	7	19-49	20-34
1	53	160.5	100	1	1	1	7	50-59	45-54
1	27	112	70.5	5	2	1	7	19-49	20-34
1	53	126.5	76	5	2	1	7	50-59	45-54
1	30	127	73.5	5	2	1	7	19-49	20-34
1	38	128	84	5	3	1	7	19-49	35-44
1	75	127.5	77.5	5	2	1	7	70-79	65-74
1	73	162.5	97.5	1	1	1	7	70-79	65-74
1	24	114.5	73.5	5	2	1	7	19-49	20-34
1	58	148.5	93.5	2	1	1	7	50-59	55-64
2	72	139	87.5	2	1	1	7	70-79	65-74
2	45	184.5	107.5	1	1	1	7	19-49	45-54
2	49	104	74	5	2	1	7	19-49	45-54
2	61	114	71	5	2	1	7	60-69	55-64
2	33	114	69	5	2	1	7	19-49	20-34
2	42	117	77	5	2	1	7	19-49	35-44
2	27	126.5	76	5	2	1	7	19-49	20-34
2	22	115	72	5	2	1	7	19-49	20-34
2	63	130	79	5	1	1	7	60-69	55-64
2	70	139	89	1	1	1	7	70-79	65-74
2	23	109.5	65.5	5	2	1	7	19-49	20-34
2	69	136	85	1	1	1	7	60-69	65-74
2	50	130	84.5	5	2	1	7	50-59	45-54
2	28	127	74.5	5	2	1	7	19-49	20-34
2	26	115.5	84.5	5	2	1	7	19-49	20-34
2	43	128	82.5	5	2	1	7	19-49	35-44
2	71	178.5	76	1	1	1	7	70-79	65-74
2	28	114.5	73	5	2	1	7	19-49	20-34
2	47	125	83	5	2	1	7	19-49	45-54
2	22	100	79	5	2	1	7	19-49	20-34
2	20	122	79.5	5	2	1	7	19-49	20-34
2	49	119	75.5	5	2	1	7	19-49	45-54
2	34	119	75	5	2	1	7	19-49	20-34
2	57	113.5	68.5	5	2	1	7	50-59	55-64
2	51	136.5	86.5	1	1	1	7	50-59	45-54
2	74	175	78	1	1	1	7	70-79	65-74
2	43	136.5	88	5	2	1	7	19-49	35-44
2	23	119	75	5	2	1	7	19-49	20-34
2	56	119	74	5	2	1	7	50-59	55-64
2	49	114	69	5	2	1	7	19-49	45-54
2	48	128	79	5	2	1	7	19-49	45-54
2	57	117.5	67.5	5	2	1	7	50-59	55-64
2	23	102.5	72.5	5	1	1	7	19-49	20-34
2	55	114	70.5	5	2	1	7	50-59	55-64
2	21	116	71.5	5	2	1	7	19-49	20-34
2	22	102.5	68	5	2	1	7	19-49	20-34
2	44	130	80	5	1	1	7	19-49	35-44
2	70	112	66.5	5	3	1	7	70-79	65-74
2	57	119.5	80.5	5	2	1	7	50-59	55-64
2	54	112.5	77.5	5	2	1	7	50-59	45-54
2	59	144	107	5	2	1	7	50-59	55-64
2	40	114.5	71.5	5	2	1	7	19-49	35-44
2	33	114.5	75.5	5	2	1	7	19-49	20-34
2	56	132	83	5	2	1	7	50-59	55-64
2	30	112.5	71	5	2	1	7	19-49	20-34
2	59	110	71	5	2	1	7	50-59	55-64
2	57	186.5	115.5	5	2	1	7	50-59	55-64
2	53	110	76	5	3	1	7	50-59	45-54
2	52	110	69.5	5	2	1	7	50-59	45-54
2	53	134	88	5	2	1	7	50-59	45-54
2	29	120	71	5	2	1	7	19-49	20-34
2	37	122.5	76	5	2	1	7	19-49	35-44
2	34	114.5	68.5	5	2	1	7	19-49	20-34
2	57	142.5	99	2	1	1	7	50-59	55-64
2	69	171	109.5	1	1	1	7	60-69	65-74
2	73	139	78	5	3	1	7	70-79	65-74
2	29	103.5	72.5	5	2	1	7	19-49	20-34
2	36	134	85	5	4	1	7	19-49	35-44
2	54	154.5	102.5	2	1	1	7	50-59	45-54
2	45	117	71	5	2	1	7	19-49	45-54
2	25	111	60	5	2	1	7	19-49	20-34
2	34	114	69	5	2	1	7	19-49	20-34
2	54	171.5	107.5	1	1	1	7	50-59	45-54
2	21	115	75	5	2	1	7	19-49	20-34
2	34	130	77.5	2	1	1	7	19-49	20-34
1	69	139	85	5	2	2	1	60-69	65-74
1	29	120	72.5	5	2	2	1	19-49	20-34
1	25	116.5	76.5	5	2	2	1	19-49	20-34
1	42	131.5	86.5	5	2	2	1	19-49	35-44
1	37	133.5	86.5	2	1	2	1	19-49	35-44
1	32	130	82.5	5	2	2	1	19-49	20-34
1	41	103.5	64.5	5	2	2	1	19-49	35-44
1	71	117.5	77.5	5	2	2	1	70-79	65-74
1	41	137.5	84.5	5	2	2	1	19-49	35-44
1	41	139	89.5	5	1	2	1	19-49	35-44
1	28	132	82	5	2	2	1	19-49	20-34
1	58	128.5	81	5	4	2	1	50-59	55-64
1	22	126	79.5	5	3	2	1	19-49	20-34
1	24	134	96	5	2	2	1	19-49	20-34
1	48	117.5	77.5	5	2	2	1	19-49	45-54
1	42	142.5	100	5	2	2	1	19-49	35-44
1	40	124	76.5	5	2	2	1	19-49	35-44
1	72	150	84.5	5	2	2	1	70-79	65-74
1	67	139.5	79	5	2	2	1	60-69	65-74
1	48	119	74	5	2	2	1	19-49	45-54
1	27	134.5	71	5	2	2	1	19-49	20-34
1	26	143	79	5	2	2	1	19-49	20-34
1	57	136	75.5	5	2	2	1	50-59	55-64
1	44	112	66	5	1	2	1	19-49	35-44
1	35	119.5	79.5	5	2	2	1	19-49	35-44
1	68	125	71	5	2	2	1	60-69	65-74
1	23	122	65	5	2	2	1	19-49	20-34
1	50	120	85	1	1	2	1	50-59	45-54
1	52	130.5	83.5	5	2	2	1	50-59	45-54
1	45	133.5	81	5	2	2	1	19-49	45-54
1	49	124	82.5	5	2	2	1	19-49	45-54
1	33	141	77.5	5	2	2	1	19-49	20-34
1	50	121.5	79	5	4	2	1	50-59	45-54
1	55	143.5	74.5	5	2	2	1	50-59	55-64
1	47	125.5	81.5	5	2	2	1	19-49	45-54
1	51	164	82	5	1	2	1	50-59	45-54
1	38	137.5	87	5	3	2	1	19-49	35-44
1	55	128.5	66.5	5	2	2	1	50-59	55-64
1	44	136	87	5	2	2	1	19-49	35-44
1	59	153	86	5	2	2	1	50-59	55-64
1	40	115	75.5	5	2	2	1	19-49	35-44
1	21	121	65.5	5	2	2	1	19-49	20-34
1	39	136	88	5	2	2	1	19-49	35-44
1	54	143	85.5	5	2	2	1	50-59	45-54
1	63	115	64	1	1	2	1	60-69	55-64
1	23	130	71	5	2	2	1	19-49	20-34
1	45	127.5	80	2	1	2	1	19-49	45-54
1	69	160	74.5	1	1	2	1	60-69	65-74
1	65	118.5	70.5	5	2	2	1	60-69	65-74
1	68	160.5	96.5	5	2	2	1	60-69	65-74
1	31	132.5	72.5	5	4	2	1	19-49	20-34
1	62	139	77.5	1	1	2	1	60-69	55-64
1	70	118	71.5	5	2	2	1	70-79	65-74
1	38	121	61.5	5	2	2	1	19-49	35-44
1	52	145.5	84	5	2	2	1	50-59	45-54
1	54	124.5	74.5	5	2	2	1	50-59	45-54
1	51	164	101.5	2	1	2	1	50-59	45-54
1	55	169.5	97.5	1	1	2	1	50-59	55-64
1	56	147	86	5	2	2	1	50-59	55-64
1	25	139	81	5	2	2	1	19-49	20-34
1	52	116	78	5	2	2	1	50-59	45-54
1	53	139.5	86	5	4	2	1	50-59	45-54
1	34	128.5	72	5	2	2	1	19-49	20-34
1	48	132	78	2	1	2	1	19-49	45-54
1	32	120	80	5	2	2	1	19-49	20-34
1	33	115.5	67.5	5	2	2	1	19-49	20-34
1	67	152.5	80	5	3	2	1	60-69	65-74
1	30	118	65.5	5	2	2	1	19-49	20-34
1	46	133	88	1	1	2	1	19-49	45-54
1	53	156	110.5	5	1	2	1	50-59	45-54
1	35	134.5	73	5	2	2	1	19-49	35-44
1	20	116.5	72.5	5	2	2	1	19-49	20-34
1	24	119.5	82	5	2	2	1	19-49	20-34
1	28	145	80	5	2	2	1	19-49	20-34
1	20	123	81	5	2	2	1	19-49	20-34
1	37	123	81	5	2	2	1	19-49	35-44
1	45	131	76	5	2	2	1	19-49	45-54
1	40	131	78.5	5	2	2	1	19-49	35-44
1	56	117.5	80	5	2	2	1	50-59	55-64
1	43	130	69.5	5	2	2	1	19-49	35-44
1	62	129.5	76.5	5	4	2	1	60-69	55-64
1	20	130	57	5	2	2	1	19-49	20-34
1	50	126.5	80.5	5	2	2	1	50-59	45-54
2	31	117.5	67.5	5	2	2	1	19-49	20-34
2	36	142	88.5	5	2	2	1	19-49	35-44
2	60	115	69	5	2	2	1	60-69	55-64
2	74	121	80.5	5	2	2	1	70-79	65-74
2	38	110	70	5	2	2	1	19-49	35-44
2	49	130	83	5	2	2	1	19-49	45-54
2	61	142.5	77.5	5	1	2	1	60-69	55-64
2	47	127.5	87	5	2	2	1	19-49	45-54
2	24	127.5	74.5	5	3	2	1	19-49	20-34
2	58	148	86	5	1	2	1	50-59	55-64
2	43	124.5	77.5	5	1	2	1	19-49	35-44
2	34	131	80.5	5	2	2	1	19-49	20-34
2	24	120	77.5	5	2	2	1	19-49	20-34
2	48	144	95	5	2	2	1	19-49	45-54
2	24	129	80.5	5	2	2	1	19-49	20-34
2	59	143.5	89.5	1	1	2	1	50-59	55-64
2	32	124	81.5	5	2	2	1	19-49	20-34
2	20	94.5	60.5	5	2	2	1	19-49	20-34
2	54	136.5	72.5	5	2	2	1	50-59	45-54
2	28	118	87	5	2	2	1	19-49	20-34
2	33	116.5	72.5	5	2	2	1	19-49	20-34
2	50	112.5	69.5	5	2	2	1	50-59	45-54
2	52	208	123.5	2	1	2	1	50-59	45-54
2	64	194.5	122	2	1	2	1	60-69	55-64
2	63	124	80	5	2	2	1	60-69	55-64
2	66	128.5	83	1	1	2	1	60-69	65-74
2	21	100	62	5	2	2	1	19-49	20-34
2	70	181	90	1	1	2	1	70-79	65-74
2	37	126	78	5	2	2	1	19-49	35-44
2	67	177	89	2	1	2	1	60-69	65-74
2	45	132	89	5	2	2	1	19-49	45-54
2	42	122.5	79	5	2	2	1	19-49	35-44
2	43	116.5	86.5	1	1	2	1	19-49	35-44
2	49	138.5	90	5	2	2	1	19-49	45-54
2	28	126	79	5	2	2	1	19-49	20-34
2	61	120.5	78	5	2	2	1	60-69	55-64
2	56	120	72	1	1	2	1	50-59	55-64
2	66	162	99	1	1	2	1	60-69	65-74
2	47	120.5	82.5	5	2	2	1	19-49	45-54
2	26	117.5	75	5	2	2	1	19-49	20-34
2	25	109	55	5	2	2	1	19-49	20-34
2	44	124	80	5	4	2	1	19-49	35-44
2	63	143.5	84.5	5	3	2	1	60-69	55-64
2	35	137.5	70.5	5	2	2	1	19-49	35-44
2	53	122.5	82.5	5	2	2	1	50-59	45-54
2	20	117.5	70	5	2	2	1	19-49	20-34
2	39	123	81	5	2	2	1	19-49	35-44
2	54	152	92.5	5	2	2	1	50-59	45-54
2	51	123	72.5	1	1	2	1	50-59	45-54
2	47	146	97.5	2	1	2	1	19-49	45-54
2	34	122.5	75	5	2	2	1	19-49	20-34
2	46	103	61	5	2	2	1	19-49	45-54
2	48	117	84	1	1	2	1	19-49	45-54
2	50	172	98	5	2	2	1	50-59	45-54
2	46	115	87	5	2	2	1	19-49	45-54
2	39	120	80	5	2	2	1	19-49	35-44
2	57	101	57	5	2	2	1	50-59	55-64
2	60	139.5	85.5	5	1	2	1	60-69	55-64
2	31	135	67.5	5	2	2	1	19-49	20-34
2	41	120	77.5	5	2	2	1	19-49	35-44
2	33	116	76	5	2	2	1	19-49	20-34
2	40	114.5	80.5	5	1	2	1	19-49	35-44
2	54	150.5	79.5	1	1	2	1	50-59	45-54
2	23	130	70	5	2	2	1	19-49	20-34
2	25	127	79	5	2	2	1	19-49	20-34
2	23	95	70	5	4	2	1	19-49	20-34
2	23	109.5	68	5	2	2	1	19-49	20-34
2	36	120	62.5	5	2	2	1	19-49	35-44
2	30	106	64.5	5	2	2	1	19-49	20-34
2	31	108	68.5	5	2	2	1	19-49	20-34
2	38	120	82	5	2	2	1	19-49	35-44
2	52	162.5	102.5	5	2	2	1	50-59	45-54
2	22	103.5	66	5	2	2	1	19-49	20-34
2	53	137	91.5	1	1	2	1	50-59	45-54
2	72	140	80	5	4	2	1	70-79	65-74
2	40	115	74.5	5	2	2	1	19-49	35-44
2	30	118	87.5	5	2	2	1	19-49	20-34
2	20	106	66	5	2	2	1	19-49	20-34
2	43	154.5	87.5	1	1	2	1	19-49	35-44
2	37	120	62.5	5	2	2	1	19-49	35-44
2	48	123.5	71.5	5	2	2	1	19-49	45-54
2	51	144	93.5	5	1	2	1	50-59	45-54
2	45	132.5	78	5	2	2	1	19-49	45-54
2	71	154.5	82.5	5	1	2	1	70-79	65-74
2	44	119	85.5	5	2	2	1	19-49	35-44
2	72	121	73.5	5	2	2	1	70-79	65-74
2	40	128.5	80.5	5	2	2	1	19-49	35-44
2	49	137.5	88	5	1	2	1	19-49	45-54
2	35	115	67.5	5	2	2	1	19-49	35-44
2	27	97.5	75	5	2	2	1	19-49	20-34
2	46	142	97	1	1	2	1	19-49	45-54
2	51	142.5	88	5	2	2	1	50-59	45-54
2	65	140	80	5	2	2	1	60-69	65-74
2	22	117.5	75	5	2	2	1	19-49	20-34
1	49	151.5	85.5	5	2	2	2	19-49	45-54
1	35	151	95	2	1	2	2	19-49	35-44
1	22	131	76.5	5	2	2	2	19-49	20-34
1	32	170.5	92.5	1	1	2	2	19-49	20-34
1	44	137.5	80	5	1	2	2	19-49	35-44
1	60	139.5	85.5	5	2	2	2	60-69	55-64
1	20	160.5	69.5	5	2	2	2	19-49	20-34
1	62	129.5	82.5	5	2	2	2	60-69	55-64
1	26	133.5	76	5	2	2	2	19-49	20-34
1	47	137	88	5	1	2	2	19-49	45-54
1	46	123.5	79	5	2	2	2	19-49	45-54
1	56	158.5	96	1	1	2	2	50-59	55-64
1	70	202	110.5	5	2	2	2	70-79	65-74
1	29	137.5	86	5	2	2	2	19-49	20-34
1	42	136.5	86	5	2	2	2	19-49	35-44
1	45	129	80.5	5	2	2	2	19-49	45-54
1	39	134.5	80	5	2	2	2	19-49	35-44
1	23	126.5	77	5	2	2	2	19-49	20-34
1	27	141	76.5	5	2	2	2	19-49	20-34
1	48	124	82.5	5	2	2	2	19-49	45-54
1	24	113.5	73	5	2	2	2	19-49	20-34
1	64	151.5	86	5	2	2	2	60-69	55-64
1	48	113	76.5	5	2	2	2	19-49	45-54
1	61	104.5	78.5	5	2	2	2	60-69	55-64
1	53	122	74.5	5	2	2	2	50-59	45-54
1	25	138.5	86	5	2	2	2	19-49	20-34
1	38	114	70	5	2	2	2	19-49	35-44
1	63	133	86.5	5	2	2	2	60-69	55-64
1	32	114.5	71.5	5	2	2	2	19-49	20-34
1	42	126.5	75.5	5	2	2	2	19-49	35-44
1	55	144	88	1	1	2	2	50-59	55-64
1	25	144	75.5	5	2	2	2	19-49	20-34
1	33	129	70	5	2	2	2	19-49	20-34
1	40	132	81.5	2	1	2	2	19-49	35-44
1	21	116.5	57	5	2	2	2	19-49	20-34
1	51	117	70	5	2	2	2	50-59	45-54
1	69	132	81.5	1	1	2	2	60-69	65-74
1	34	134.5	76.5	5	2	2	2	19-49	20-34
1	46	168.5	108	1	1	2	2	19-49	45-54
1	31	130.5	77.5	5	2	2	2	19-49	20-34
1	22	135	76	5	2	2	2	19-49	20-34
1	23	123	63	5	2	2	2	19-49	20-34
1	47	148.5	92	2	1	2	2	19-49	45-54
1	21	122.5	76	5	2	2	2	19-49	20-34
1	20	113.5	59	5	2	2	2	19-49	20-34
1	50	117.5	66	5	2	2	2	50-59	45-54
1	26	136	72.5	5	2	2	2	19-49	20-34
1	45	116.5	71	5	2	2	2	19-49	45-54
1	63	150.5	95	5	2	2	2	60-69	55-64
1	40	148.5	84	5	1	2	2	19-49	35-44
1	41	165.5	106.5	5	2	2	2	19-49	35-44
1	50	137	85.5	5	2	2	2	50-59	45-54
1	22	112.5	73.5	5	2	2	2	19-49	20-34
1	65	149	82	5	2	2	2	60-69	65-74
1	57	183	72	1	1	2	2	50-59	55-64
1	68	146	80.5	2	1	2	2	60-69	65-74
1	30	133.5	82	5	2	2	2	19-49	20-34
1	51	149	84	5	2	2	2	50-59	45-54
1	28	114	63.5	5	2	2	2	19-49	20-34
1	53	148.5	91	5	2	2	2	50-59	45-54
1	39	144.5	104	5	3	2	2	19-49	35-44
1	43	162	81	5	2	2	2	19-49	35-44
1	42	143.5	96.5	5	2	2	2	19-49	35-44
1	29	133.5	75	5	2	2	2	19-49	20-34
1	41	147.5	75.5	5	2	2	2	19-49	35-44
1	21	127	76	5	2	2	2	19-49	20-34
1	56	158.5	89	5	2	2	2	50-59	55-64
1	36	130.5	76.5	5	2	2	2	19-49	35-44
1	46	136.5	84.5	2	1	2	2	19-49	45-54
1	69	118	57.5	5	2	2	2	60-69	65-74
1	55	150.5	94.5	5	1	2	2	50-59	55-64
1	23	134.5	77	5	2	2	2	19-49	20-34
1	22	120	74.5	5	2	2	2	19-49	20-34
1	54	140.5	81	1	1	2	2	50-59	45-54
1	33	152	89	1	1	2	2	19-49	20-34
1	57	172	98	1	1	2	2	50-59	55-64
1	74	114.5	64.5	5	2	2	2	70-79	65-74
1	29	138.5	83.5	5	2	2	2	19-49	20-34
1	44	126.5	88	1	1	2	2	19-49	35-44
1	52	135	87	2	1	2	2	50-59	45-54
1	37	127	76.5	5	2	2	2	19-49	35-44
1	34	116	61.5	5	2	2	2	19-49	20-34
1	53	117	72.5	1	1	2	2	50-59	45-54
1	57	130.5	82.5	5	2	2	2	50-59	55-64
2	24	110.5	76	5	2	2	2	19-49	20-34
2	52	138	79.5	1	1	2	2	50-59	45-54
2	47	116	74	5	2	2	2	19-49	45-54
2	32	123	76	5	2	2	2	19-49	20-34
2	40	123	94	5	2	2	2	19-49	35-44
2	49	124.5	83	5	2	2	2	19-49	45-54
2	59	183.5	106.5	1	1	2	2	50-59	55-64
2	20	123	81	5	2	2	2	19-49	20-34
2	49	113	72.5	5	2	2	2	19-49	45-54
2	51	123.5	80.5	5	2	2	2	50-59	45-54
2	38	114.5	71.5	5	2	2	2	19-49	35-44
2	46	144	94	5	2	2	2	19-49	45-54
2	65	157	86	1	1	2	2	60-69	65-74
2	61	152.5	91	1	1	2	2	60-69	55-64
2	58	149.5	85.5	5	2	2	2	50-59	55-64
2	31	137	80.5	5	2	2	2	19-49	20-34
2	55	142.5	80.5	1	1	2	2	50-59	55-64
2	42	136	90.5	5	2	2	2	19-49	35-44
2	42	104	75	5	2	2	2	19-49	35-44
2	73	158.5	92.5	2	1	2	2	70-79	65-74
2	49	126.5	81	1	1	2	2	19-49	45-54
2	33	111	73.5	5	2	2	2	19-49	20-34
2	52	151	84.5	1	1	2	2	50-59	45-54
2	41	141.5	87	5	2	2	2	19-49	35-44
2	21	109	70.5	5	2	2	2	19-49	20-34
2	24	122.5	82.5	5	2	2	2	19-49	20-34
2	60	146	93.5	5	2	2	2	60-69	55-64
2	53	134	82	5	2	2	2	50-59	45-54
2	32	135.5	84	5	2	2	2	19-49	20-34
2	45	140.5	91	5	2	2	2	19-49	45-54
2	39	123	76	5	4	2	2	19-49	35-44
2	69	155	80.5	5	2	2	2	60-69	65-74
2	65	134.5	69.5	2	1	2	2	60-69	65-74
2	43	126	83.5	5	2	2	2	19-49	35-44
2	33	125.5	77	5	2	2	2	19-49	20-34
2	66	162	97.5	2	1	2	2	60-69	65-74
2	50	120.5	73	5	2	2	2	50-59	45-54
2	27	122.5	85	5	2	2	2	19-49	20-34
2	41	147	91.5	5	2	2	2	19-49	35-44
2	38	120	81	5	2	2	2	19-49	35-44
2	52	139	83	5	3	2	2	50-59	45-54
2	58	132.5	83.5	5	2	2	2	50-59	55-64
2	66	137	84.5	1	1	2	2	60-69	65-74
2	27	116.5	69	5	2	2	2	19-49	20-34
2	44	124.5	77	5	2	2	2	19-49	35-44
2	23	119	83	5	2	2	2	19-49	20-34
2	61	156.5	104.5	1	1	2	2	60-69	55-64
2	46	129.5	74.5	5	2	2	2	19-49	45-54
2	45	127	75	5	2	2	2	19-49	45-54
2	39	118.5	70.5	5	2	2	2	19-49	35-44
2	28	124	82.5	5	2	2	2	19-49	20-34
2	37	131	86.5	5	2	2	2	19-49	35-44
2	48	116.5	81.5	5	2	2	2	19-49	45-54
2	29	128.5	74	5	2	2	2	19-49	20-34
2	44	134	88.5	5	2	2	2	19-49	35-44
2	34	116.5	74	5	2	2	2	19-49	20-34
2	34	136	83.5	5	1	2	2	19-49	20-34
2	36	109	68	5	2	2	2	19-49	35-44
2	36	133.5	84.5	1	1	2	2	19-49	35-44
2	37	127	81.5	5	2	2	2	19-49	35-44
2	48	190	119	5	1	2	2	19-49	45-54
2	24	114	72.5	5	2	2	2	19-49	20-34
2	47	132.5	88	5	2	2	2	19-49	45-54
2	47	117.5	83.5	5	2	2	2	19-49	45-54
2	68	131.5	68.5	2	1	2	2	60-69	65-74
2	64	171	86	5	2	2	2	60-69	55-64
2	43	119	78.5	5	2	2	2	19-49	35-44
2	30	125	71.5	5	2	2	2	19-49	20-34
2	40	162.5	95	1	1	2	2	19-49	35-44
2	53	147.5	86.5	5	1	2	2	50-59	45-54
2	31	113	69.5	5	2	2	2	19-49	20-34
2	29	106.5	78.5	5	2	2	2	19-49	20-34
2	56	114.5	70	5	2	2	2	50-59	55-64
2	72	205.5	112	1	1	2	2	70-79	65-74
2	54	119.5	77	1	1	2	2	50-59	45-54
2	51	128.5	77.5	5	3	2	2	50-59	45-54
2	22	133.5	89.5	5	2	2	2	19-49	20-34
2	64	137	88	1	1	2	2	60-69	55-64
2	45	131.5	82	2	1	2	2	19-49	45-54
2	20	107	67.5	5	2	2	2	19-49	20-34
2	24	123	77	5	2	2	2	19-49	20-34
2	63	169.5	88	5	2	2	2	60-69	55-64
2	62	183	102.5	5	2	2	2	60-69	55-64
2	32	110.5	79	5	2	2	2	19-49	20-34
2	30	128	81	5	2	2	2	19-49	20-34
2	25	107.5	68	5	2	2	2	19-49	20-34
2	54	165	102	1	1	2	2	50-59	45-54
1	54	154.5	104	5	3	2	3	50-59	45-54
1	53	115	72.5	5	2	2	3	50-59	45-54
1	59	175.5	89	1	1	2	3	50-59	55-64
1	22	123	65.5	5	2	2	3	19-49	20-34
1	30	127.5	69	5	2	2	3	19-49	20-34
1	47	140	87	5	1	2	3	19-49	45-54
1	34	129.5	75.5	5	2	2	3	19-49	20-34
1	44	185.5	127.5	5	1	2	3	19-49	35-44
1	42	136.5	84	5	2	2	3	19-49	35-44
1	53	140	86	5	2	2	3	50-59	45-54
1	28	125	79.5	5	2	2	3	19-49	20-34
1	47	157	91	5	3	2	3	19-49	45-54
1	38	120	73.5	5	2	2	3	19-49	35-44
1	29	140	89.5	5	2	2	3	19-49	20-34
1	68	162	103	5	2	2	3	60-69	65-74
1	28	137.5	82	5	3	2	3	19-49	20-34
1	26	137.5	80.5	5	1	2	3	19-49	20-34
1	65	186	109.5	5	3	2	3	60-69	65-74
1	68	135	87.5	5	2	2	3	60-69	65-74
1	70	139.5	86.5	5	2	2	3	70-79	65-74
1	35	115	67	5	1	2	3	19-49	35-44
1	33	139.5	86.5	5	2	2	3	19-49	20-34
1	24	137	71	5	2	2	3	19-49	20-34
1	24	139.5	72.5	5	2	2	3	19-49	20-34
1	40	135	88	5	2	2	3	19-49	35-44
1	21	136	71.5	5	2	2	3	19-49	20-34
1	43	179.5	120	2	1	2	3	19-49	35-44
1	35	108	74.5	5	2	2	3	19-49	35-44
1	27	123.5	77	5	2	2	3	19-49	20-34
1	44	173.5	94.5	5	4	2	3	19-49	35-44
1	64	136	76	5	2	2	3	60-69	55-64
1	47	117.5	79	5	2	2	3	19-49	45-54
1	66	136	70	5	2	2	3	60-69	65-74
1	40	135	88	5	2	2	3	19-49	35-44
1	45	135	84	5	3	2	3	19-49	45-54
1	67	136.5	76	5	2	2	3	60-69	65-74
1	34	123.5	74	5	3	2	3	19-49	20-34
1	70	147	90	1	1	2	3	70-79	65-74
1	70	150	85	1	1	2	3	70-79	65-74
1	25	126.5	79.5	5	2	2	3	19-49	20-34
1	37	154.5	84	5	2	2	3	19-49	35-44
1	60	187	116.5	1	1	2	3	60-69	55-64
1	65	197	118.5	5	1	2	3	60-69	65-74
1	72	177	94	2	1	2	3	70-79	65-74
1	55	129	92.5	5	2	2	3	50-59	55-64
1	20	114.5	71.5	5	2	2	3	19-49	20-34
1	50	136	82	5	2	2	3	50-59	45-54
1	57	160.5	92.5	5	3	2	3	50-59	55-64
1	50	122	68	5	2	2	3	50-59	45-54
1	59	174	103	5	2	2	3	50-59	55-64
1	52	174.5	99.5	1	1	2	3	50-59	45-54
1	39	152.5	94.5	1	1	2	3	19-49	35-44
1	71	167.5	92.5	2	1	2	3	70-79	65-74
1	64	198	115.5	5	2	2	3	60-69	55-64
1	51	136	76.5	5	2	2	3	50-59	45-54
1	43	129	83	5	2	2	3	19-49	35-44
1	46	122.5	79.5	5	2	2	3	19-49	45-54
1	67	122	77	5	2	2	3	60-69	65-74
1	72	145	79	5	2	2	3	70-79	65-74
1	32	143	86.5	2	1	2	3	19-49	20-34
1	40	135	86	5	2	2	3	19-49	35-44
1	38	132	76.5	5	2	2	3	19-49	35-44
1	63	136	77.5	5	2	2	3	60-69	55-64
1	25	162	80	5	2	2	3	19-49	20-34
1	61	206.5	119.5	1	1	2	3	60-69	55-64
1	60	173.5	108	5	2	2	3	60-69	55-64
1	28	135.5	63.5	5	2	2	3	19-49	20-34
1	42	133	83	5	2	2	3	19-49	35-44
1	23	123.5	69	5	2	2	3	19-49	20-34
1	66	128.5	86	5	2	2	3	60-69	65-74
1	49	105	65	5	2	2	3	19-49	45-54
1	73	194.5	92	5	2	2	3	70-79	65-74
1	33	118	73.5	5	2	2	3	19-49	20-34
1	36	125.5	83	5	2	2	3	19-49	35-44
1	26	128	72	5	2	2	3	19-49	20-34
1	45	198.5	136.5	2	1	2	3	19-49	45-54
1	62	156	98	1	1	2	3	60-69	55-64
1	49	151	93	5	2	2	3	19-49	45-54
1	48	135	86.5	5	4	2	3	19-49	45-54
2	59	120	85.5	5	2	2	3	50-59	55-64
2	39	133	83.5	5	4	2	3	19-49	35-44
2	33	112.5	74.5	5	3	2	3	19-49	20-34
2	53	112.5	74.5	5	2	2	3	50-59	45-54
2	54	118.5	76.5	5	2	2	3	50-59	45-54
2	35	124.5	84.5	5	2	2	3	19-49	35-44
2	36	120.5	79	5	2	2	3	19-49	35-44
2	51	109.5	63	5	2	2	3	50-59	45-54
2	69	132	71.5	1	1	2	3	60-69	65-74
2	55	132.5	89	5	2	2	3	50-59	55-64
2	67	192.5	96.5	5	2	2	3	60-69	65-74
2	34	114	78	5	2	2	3	19-49	20-34
2	29	118.5	71.5	5	2	2	3	19-49	20-34
2	72	136.5	66	5	2	2	3	70-79	65-74
2	57	136.5	84	5	3	2	3	50-59	55-64
2	64	137.5	74	5	2	2	3	60-69	55-64
2	20	124.5	82.5	5	2	2	3	19-49	20-34
2	55	145.5	84.5	5	2	2	3	50-59	55-64
2	37	112.5	58	5	2	2	3	19-49	35-44
2	20	116.5	77.5	5	2	2	3	19-49	20-34
2	36	113	71.5	5	2	2	3	19-49	35-44
2	50	118	77.5	5	2	2	3	50-59	45-54
2	74	169	86	1	1	2	3	70-79	65-74
2	33	111	75.5	5	2	2	3	19-49	20-34
2	56	135	82.5	5	2	2	3	50-59	55-64
2	25	116.5	73	5	2	2	3	19-49	20-34
2	30	132.5	85.5	5	2	2	3	19-49	20-34
2	49	97	57	5	2	2	3	19-49	45-54
2	51	134.5	82.5	5	2	2	3	50-59	45-54
2	50	170.5	107.5	5	1	2	3	50-59	45-54
2	50	225.5	121.5	1	1	2	3	50-59	45-54
2	38	110.5	64.5	5	2	2	3	19-49	35-44
2	31	111.5	64	5	2	2	3	19-49	20-34
2	20	109	71	5	2	2	3	19-49	20-34
2	45	123	75.5	5	2	2	3	19-49	45-54
2	43	142.5	90	5	2	2	3	19-49	35-44
2	41	124	76.5	5	2	2	3	19-49	35-44
2	44	131.5	85.5	5	2	2	3	19-49	35-44
2	47	133.5	84.5	5	2	2	3	19-49	45-54
2	57	151.5	95	1	1	2	3	50-59	55-64
2	71	132	83	5	2	2	3	70-79	65-74
2	31	97.5	63.5	5	2	2	3	19-49	20-34
2	68	132	76.5	1	1	2	3	60-69	65-74
2	48	137.5	84.5	5	2	2	3	19-49	45-54
2	47	129.5	88.5	5	2	2	3	19-49	45-54
2	44	130	85.5	5	2	2	3	19-49	35-44
2	24	142.5	91	5	2	2	3	19-49	20-34
2	42	101.5	68.5	5	2	2	3	19-49	35-44
2	22	108	62	5	2	2	3	19-49	20-34
2	39	134.5	72	5	2	2	3	19-49	35-44
2	45	134.5	78.5	5	2	2	3	19-49	45-54
2	20	113	80.5	5	2	2	3	19-49	20-34
2	23	110	62.5	5	2	2	3	19-49	20-34
2	46	127.5	82	5	2	2	3	19-49	45-54
2	71	183.5	98	1	1	2	3	70-79	65-74
2	37	130	78	5	2	2	3	19-49	35-44
2	48	128	85	5	2	2	3	19-49	45-54
2	28	120	77.5	5	2	2	3	19-49	20-34
2	39	127	78	5	2	2	3	19-49	35-44
2	26	127.5	74.5	5	2	2	3	19-49	20-34
2	46	129	81.5	5	2	2	3	19-49	45-54
2	54	122	90	1	1	2	3	50-59	45-54
2	29	128.5	87.5	5	2	2	3	19-49	20-34
2	34	106.5	65.5	5	2	2	3	19-49	20-34
2	40	129	81.5	5	2	2	3	19-49	35-44
2	58	136	72.5	5	2	2	3	50-59	55-64
2	62	145	82.5	5	2	2	3	60-69	55-64
2	35	127.5	99.5	5	2	2	3	19-49	35-44
2	42	125.5	76	5	1	2	3	19-49	35-44
2	62	139	77	5	2	2	3	60-69	55-64
2	63	163.5	83	1	1	2	3	60-69	55-64
2	43	123.5	73.5	5	2	2	3	19-49	35-44
2	60	160.5	98	1	1	2	3	60-69	55-64
2	60	130.5	74	5	2	2	3	60-69	55-64
2	48	119.5	81	5	2	2	3	19-49	45-54
2	65	135	83	5	2	2	3	60-69	65-74
2	28	115	71	5	2	2	3	19-49	20-34
2	64	190.5	105.5	5	2	2	3	60-69	55-64
2	52	100	69	5	2	2	3	50-59	45-54
2	73	161	91.5	5	3	2	3	70-79	65-74
2	29	125.5	78.5	5	2	2	3	19-49	20-34
2	45	129.5	80	5	2	2	3	19-49	45-54
2	38	125	80	5	2	2	3	19-49	35-44
2	21	127	70	5	2	2	3	19-49	20-34
2	56	157.5	106.5	5	1	2	3	50-59	55-64
1	21	164	80.5	5	2	2	4	19-49	20-34
1	56	130	85	5	2	2	4	50-59	55-64
1	45	150.5	103	5	2	2	4	19-49	45-54
1	60	146	91.5	5	2	2	4	60-69	55-64
1	51	111	76.5	5	2	2	4	50-59	45-54
1	54	135	76.5	5	2	2	4	50-59	45-54
1	42	157	85	2	1	2	4	19-49	35-44
1	51	127.5	82.5	5	2	2	4	50-59	45-54
1	50	167	96	5	2	2	4	50-59	45-54
1	45	134.5	86	5	2	2	4	19-49	45-54
1	21	141.5	88.5	5	2	2	4	19-49	20-34
1	46	162.5	100	5	1	2	4	19-49	45-54
1	59	136	83	5	2	2	4	50-59	55-64
1	65	163	85	1	1	2	4	60-69	65-74
1	54	155.5	97.5	1	1	2	4	50-59	45-54
1	22	125.5	64.5	5	2	2	4	19-49	20-34
1	39	124	68.5	5	2	2	4	19-49	35-44
1	29	127.5	83.5	5	2	2	4	19-49	20-34
1	72	130	72	5	2	2	4	70-79	65-74
1	49	129.5	89	1	1	2	4	19-49	45-54
1	50	133.5	75.5	5	2	2	4	50-59	45-54
1	55	150.5	94	5	2	2	4	50-59	55-64
1	58	140	90.5	1	1	2	4	50-59	55-64
1	68	199.5	112.5	5	2	2	4	60-69	65-74
1	64	113	76	5	2	2	4	60-69	55-64
1	53	123	67	5	2	2	4	50-59	45-54
1	60	161	102.5	1	1	2	4	60-69	55-64
1	61	166	95	2	1	2	4	60-69	55-64
1	52	145.5	96	5	1	2	4	50-59	45-54
1	44	128	83.5	5	2	2	4	19-49	35-44
1	44	145	98	5	2	2	4	19-49	35-44
1	36	142.5	90.5	5	2	2	4	19-49	35-44
1	38	136	79.5	5	3	2	4	19-49	35-44
1	20	156.5	77.5	5	2	2	4	19-49	20-34
1	63	131	86.5	5	2	2	4	60-69	55-64
1	23	134.5	77.5	5	2	2	4	19-49	20-34
1	24	153.5	90	5	2	2	4	19-49	20-34
1	39	109	75.5	5	2	2	4	19-49	35-44
1	34	136.5	72	5	2	2	4	19-49	20-34
1	50	123.5	75	5	2	2	4	50-59	45-54
1	54	132	81	5	2	2	4	50-59	45-54
1	36	136.5	91	5	2	2	4	19-49	35-44
1	43	128	76.5	1	1	2	4	19-49	35-44
1	48	142	94.5	1	1	2	4	19-49	45-54
1	26	124.5	70	5	2	2	4	19-49	20-34
1	21	137	79	5	2	2	4	19-49	20-34
1	34	132	74.5	5	2	2	4	19-49	20-34
1	31	125	74	5	2	2	4	19-49	20-34
1	35	137.5	90	5	2	2	4	19-49	35-44
1	71	158.5	91	2	1	2	4	70-79	65-74
1	30	119	71	5	2	2	4	19-49	20-34
1	40	142.5	96	5	2	2	4	19-49	35-44
1	52	167	101.5	2	1	2	4	50-59	45-54
1	24	147.5	89	5	2	2	4	19-49	20-34
1	56	144	83.5	5	2	2	4	50-59	55-64
1	45	128.5	75	5	1	2	4	19-49	45-54
1	57	128	88	1	1	2	4	50-59	55-64
1	70	125.5	71.5	5	2	2	4	70-79	65-74
1	47	153.5	77	5	2	2	4	19-49	45-54
1	49	122	74.5	5	2	2	4	19-49	45-54
1	66	169.5	93.5	1	1	2	4	60-69	65-74
1	31	132.5	82.5	5	2	2	4	19-49	20-34
1	64	164	89.5	5	4	2	4	60-69	55-64
1	55	131.5	77.5	5	2	2	4	50-59	55-64
1	20	115.5	68	5	2	2	4	19-49	20-34
1	21	137	76.5	5	2	2	4	19-49	20-34
1	30	137	87	5	2	2	4	19-49	20-34
1	46	146	90.5	5	1	2	4	19-49	45-54
1	59	174	99.5	1	1	2	4	50-59	55-64
1	27	119.5	74.5	5	2	2	4	19-49	20-34
1	43	134	88.5	5	2	2	4	19-49	35-44
1	58	133.5	86	5	2	2	4	50-59	55-64
1	23	138	85.5	5	2	2	4	19-49	20-34
1	20	155	90	5	1	2	4	19-49	20-34
1	69	162.5	96	1	1	2	4	60-69	65-74
1	37	140	86	5	1	2	4	19-49	35-44
2	37	148.5	101.5	5	2	2	4	19-49	35-44
2	52	111	69.5	5	2	2	4	50-59	45-54
2	39	126	82.5	5	2	2	4	19-49	35-44
2	35	122.5	78.5	5	2	2	4	19-49	35-44
2	25	115	62.5	5	2	2	4	19-49	20-34
2	51	117	73	5	2	2	4	50-59	45-54
2	40	127	88.5	5	2	2	4	19-49	35-44
2	45	131	83.5	2	1	2	4	19-49	45-54
2	43	112	73.5	5	2	2	4	19-49	35-44
2	57	130	73.5	5	2	2	4	50-59	55-64
2	73	157.5	89.5	5	1	2	4	70-79	65-74
2	56	114.5	72.5	5	2	2	4	50-59	55-64
2	72	152.5	89	1	1	2	4	70-79	65-74
2	31	108	71	5	2	2	4	19-49	20-34
2	23	122	83.5	5	2	2	4	19-49	20-34
2	62	222.5	109	5	1	2	4	60-69	55-64
2	43	107	78.5	5	2	2	4	19-49	35-44
2	38	124	79	5	2	2	4	19-49	35-44
2	42	125	70.5	5	2	2	4	19-49	35-44
2	22	126	71.5	5	4	2	4	19-49	20-34
2	69	164.5	86	5	2	2	4	60-69	65-74
2	41	128.5	72.5	5	2	2	4	19-49	35-44
2	32	103.5	70.5	5	2	2	4	19-49	20-34
2	26	111	65	5	2	2	4	19-49	20-34
2	48	133.5	94	2	1	2	4	19-49	45-54
2	39	132	82	5	1	2	4	19-49	35-44
2	73	202	104	1	1	2	4	70-79	65-74
2	59	181	104	1	1	2	4	50-59	55-64
2	54	107	84.5	5	2	2	4	50-59	45-54
2	33	131.5	83.5	5	2	2	4	19-49	20-34
2	47	108.5	71.5	5	1	2	4	19-49	45-54
2	51	137.5	82	5	2	2	4	50-59	45-54
2	66	148.5	95	1	1	2	4	60-69	65-74
2	44	119	74	5	2	2	4	19-49	35-44
2	22	118.5	77	5	2	2	4	19-49	20-34
2	28	106.5	69.5	5	2	2	4	19-49	20-34
2	55	116.5	79.5	5	2	2	4	50-59	55-64
2	25	113	75	5	2	2	4	19-49	20-34
2	27	116	78	5	2	2	4	19-49	20-34
2	20	114.5	71.5	5	2	2	4	19-49	20-34
2	36	125	87.5	5	2	2	4	19-49	35-44
2	21	110	70.5	5	2	2	4	19-49	20-34
2	63	133	86.5	1	1	2	4	60-69	55-64
2	30	99	65	5	2	2	4	19-49	20-34
2	50	116	77.5	5	2	2	4	50-59	45-54
2	46	127	77	5	2	2	4	19-49	45-54
2	30	148	99.5	2	1	2	4	19-49	20-34
2	49	122.5	77	5	2	2	4	19-49	45-54
2	53	119.5	66	5	2	2	4	50-59	45-54
2	27	117	75.5	5	2	2	4	19-49	20-34
2	25	139.5	78.5	5		2	4	19-49	20-34
2	60	157	92.5	1	1	2	4	60-69	55-64
2	61	152	94	1	1	2	4	60-69	55-64
2	30	129.5	76	5	1	2	4	19-49	20-34
2	69	168	93	1	1	2	4	60-69	65-74
2	53	159.5	94	1	1	2	4	50-59	45-54
2	43	139	80	2	1	2	4	19-49	35-44
2	48	110	70.5	5	2	2	4	19-49	45-54
2	29	122.5	62	5	2	2	4	19-49	20-34
2	64	140	80	5	1	2	4	60-69	55-64
2	37	119	69.5	5	3	2	4	19-49	35-44
2	39	110.5	72	5	2	2	4	19-49	35-44
2	34	112.5	65.5	5	2	2	4	19-49	20-34
2	38	118.5	68	5	2	2	4	19-49	35-44
2	35	104	68.5	5	2	2	4	19-49	35-44
2	54	142	95	1	1	2	4	50-59	45-54
2	67	151.5	96	1	1	2	4	60-69	65-74
2	46	120	80.5	5	2	2	4	19-49	45-54
2	41	120.5	80	5	2	2	4	19-49	35-44
2	44	138.5	86	5	2	2	4	19-49	35-44
2	22	96	60.5	5	2	2	4	19-49	20-34
2	70	178.5	98	5	1	2	4	70-79	65-74
2	50	197.5	109.5	1	1	2	4	50-59	45-54
2	59	171.5	99.5	5	2	2	4	50-59	55-64
2	52	132.5	83.5	1	1	2	4	50-59	45-54
2	46	122	79	5	2	2	4	19-49	45-54
2	67	161	82.5	5	2	2	4	60-69	65-74
2	49	124.5	81	5	2	2	4	19-49	45-54
2	57	151.5	89.5	1	1	2	4	50-59	55-64
2	63	168	102	1	1	2	4	60-69	55-64
2	55	159.5	85.5	5	2	2	4	50-59	55-64
2	26	105.5	60	5	2	2	4	19-49	20-34
2	58	113.5	80	5	2	2	4	50-59	55-64
2	52	131	73.5	5	2	2	4	50-59	45-54
2	72	180	111.5	2	1	2	4	70-79	65-74
1	53	140.5	101.5	5	4	2	5	50-59	45-54
1	44	133	82.5	5	2	2	5	19-49	35-44
1	37	120.5	70	5	2	2	5	19-49	35-44
1	47	120	68.5	5	2	2	5	19-49	45-54
1	29	136.5	82.5	5	2	2	5	19-49	20-34
1	25	111	65	5	2	2	5	19-49	20-34
1	57	140	85	5	2	2	5	50-59	55-64
1	26	127	72	5	2	2	5	19-49	20-34
1	71	139	87.5	5	2	2	5	70-79	65-74
1	33	158.5	106.5	5	1	2	5	19-49	20-34
1	31	129.5	85.5	5	2	2	5	19-49	20-34
1	52	169.5	114.5	1	1	2	5	50-59	45-54
1	52	127	83	5	2	2	5	50-59	45-54
1	66	148.5	78	1	1	2	5	60-69	65-74
1	48	170	94.5	1	1	2	5	19-49	45-54
1	51	130.5	80	5	2	2	5	50-59	45-54
1	54	135	81	5	2	2	5	50-59	45-54
1	42	139	91.5	5	1	2	5	19-49	35-44
1	50	136	85.5	5	3	2	5	50-59	45-54
1	56	118.5	74.5	5	2	2	5	50-59	55-64
1	32	122.5	77.5	5	2	2	5	19-49	20-34
1	20	123	73.5	5	2	2	5	19-49	20-34
1	25	142	78	5	2	2	5	19-49	20-34
1	69	132	75	5	2	2	5	60-69	65-74
1	56	137.5	88.5	5	2	2	5	50-59	55-64
1	68	154.5	94	1	1	2	5	60-69	65-74
1	44	129	75	5	2	2	5	19-49	35-44
1	35	116.5	71.5	5	2	2	5	19-49	35-44
1	43	130	85.5	5	2	2	5	19-49	35-44
1	74	131	74.5	5	2	2	5	70-79	65-74
1	65	140.5	87	5	2	2	5	60-69	65-74
1	61	187.5	98.5	5	1	2	5	60-69	55-64
1	39	139	89	5	2	2	5	19-49	35-44
1	71	162	89	5	1	2	5	70-79	65-74
1	67	193	113.5	1	1	2	5	60-69	65-74
1	27	156.5	97	5	1	2	5	19-49	20-34
1	24	131	72	5	2	2	5	19-49	20-34
1	51	137.5	75	5	2	2	5	50-59	45-54
1	39	123.5	85.5	5	1	2	5	19-49	35-44
1	45	138	94.5	5	2	2	5	19-49	45-54
1	34	138.5	87.5	5	2	2	5	19-49	20-34
1	29	148.5	100.5	5	2	2	5	19-49	20-34
1	53	143.5	91.5	1	1	2	5	50-59	45-54
1	23	126	81	5	2	2	5	19-49	20-34
1	51	129	84.5	5	1	2	5	50-59	45-54
1	63	143	83	1	1	2	5	60-69	55-64
1	48	144.5	97	1	1	2	5	19-49	45-54
1	53	139	88.5	1	1	2	5	50-59	45-54
1	37	130.5	80.5	5	2	2	5	19-49	35-44
1	22	129.5	78.5	5	2	2	5	19-49	20-34
1	47	128.5	74.5	5	2	2	5	19-49	45-54
1	55	142	91	5	2	2	5	50-59	55-64
1	60	156	92.5	1	1	2	5	60-69	55-64
1	49	124.5	86	5	2	2	5	19-49	45-54
1	22	125.5	66	5	2	2	5	19-49	20-34
1	49	183	110.5	1	1	2	5	19-49	45-54
1	54	126.5	78.5	1	1	2	5	50-59	45-54
1	46	155	102	1	1	2	5	19-49	45-54
1	47	138.5	100.5	1	1	2	5	19-49	45-54
1	41	143.5	98.5	5	2	2	5	19-49	35-44
1	43	125.5	80.5	5	2	2	5	19-49	35-44
1	50	153.5	104	1	1	2	5	50-59	45-54
1	73	158.5	109.5	5	2	2	5	70-79	65-74
1	40	131	87	5	2	2	5	19-49	35-44
1	21	139	82	5	2	2	5	19-49	20-34
1	43	130.5	75	5	2	2	5	19-49	35-44
1	45	133.5	77	5	2	2	5	19-49	45-54
2	48	118.5	77.5	5	2	2	5	19-49	45-54
2	45	122.5	90.5	5	2	2	5	19-49	45-54
2	52	112	75	5	2	2	5	50-59	45-54
2	59	132	70.5	2	1	2	5	50-59	55-64
2	55	119.5	73	5	2	2	5	50-59	55-64
2	39	118	86	5	2	2	5	19-49	35-44
2	56	143.5	85	2	1	2	5	50-59	55-64
2	58	159.5	109.5	1	1	2	5	50-59	55-64
2	51	150.5	87	5	4	2	5	50-59	45-54
2	57	152	73	1	1	2	5	50-59	55-64
2	57	128	84	5	2	2	5	50-59	55-64
2	31	117.5	81	5	2	2	5	19-49	20-34
2	61	119	79.5	1	1	2	5	60-69	55-64
2	46	126.5	85.5	5	2	2	5	19-49	45-54
2	56	162	97	1	1	2	5	50-59	55-64
2	25	118	77	5	2	2	5	19-49	20-34
2	27	103	68.5	5	2	2	5	19-49	20-34
2	47	152.5	92	1	1	2	5	19-49	45-54
2	52	135.5	95	5	2	2	5	50-59	45-54
2	74	174.5	80.5	1	1	2	5	70-79	65-74
2	68	162	84.5	2	1	2	5	60-69	65-74
2	30	117	81	5	2	2	5	19-49	20-34
2	34	107	69	5	2	2	5	19-49	20-34
2	43	133	85	5	1	2	5	19-49	35-44
2	72	149	86	1	1	2	5	70-79	65-74
2	29	118.5	62	5	2	2	5	19-49	20-34
2	20	116	85.5	5	2	2	5	19-49	20-34
2	40	119	77.5	5	2	2	5	19-49	35-44
2	46	116	79.5	5	2	2	5	19-49	45-54
2	37	108.5	71.5	5	2	2	5	19-49	35-44
2	25	128.5	72	5	2	2	5	19-49	20-34
2	38	124	77.5	5	2	2	5	19-49	35-44
2	26	114.5	77.5	5	2	2	5	19-49	20-34
2	54	153.5	110.5	1	1	2	5	50-59	45-54
2	68	206.5	106	1	1	2	5	60-69	65-74
2	27	95.5	67.5	5	2	2	5	19-49	20-34
2	62	168	107	1	1	2	5	60-69	55-64
2	48	131.5	96.5	5	2	2	5	19-49	45-54
2	22	100	61.5	5	2	2	5	19-49	20-34
2	28	113.5	74	5	3	2	5	19-49	20-34
2	69	198.5	109	1	1	2	5	60-69	65-74
2	41	116.5	73	5	2	2	5	19-49	35-44
2	45	135.5	91.5	1	1	2	5	19-49	45-54
2	57	130	72.5	5	2	2	5	50-59	55-64
2	30	108	67	5	2	2	5	19-49	20-34
2	23	128.5	81	5	2	2	5	19-49	20-34
2	47	133.5	82	5	2	2	5	19-49	45-54
2	59	124	93	1	1	2	5	50-59	55-64
2	43	115	69	5	2	2	5	19-49	35-44
2	32	113	81.5	5	2	2	5	19-49	20-34
2	40	123	77	5	2	2	5	19-49	35-44
2	36	120.5	77.5	5	2	2	5	19-49	35-44
2	53	194.5	113.5	5	2	2	5	50-59	45-54
2	67	135.5	80.5	5	2	2	5	60-69	65-74
2	73	182	88	1	1	2	5	70-79	65-74
2	36	113	77.5	5	2	2	5	19-49	35-44
2	44	113.5	83	5	3	2	5	19-49	35-44
2	26	102.5	60.5	5	1	2	5	19-49	20-34
2	49	124	83	5	2	2	5	19-49	45-54
2	64	178	100.5	1	1	2	5	60-69	55-64
2	29	103.5	63	5	2	2	5	19-49	20-34
2	42	139	89.5	5	2	2	5	19-49	35-44
2	21	123	80	5	2	2	5	19-49	20-34
1	54	126	77.5	5	2	2	6	50-59	45-54
1	52	137	83	5	2	2	6	50-59	45-54
1	20	140.5	68.5	5	2	2	6	19-49	20-34
1	44	123.5	89	2	1	2	6	19-49	35-44
1	56	138	94.5	5	2	2	6	50-59	55-64
1	50	139	89.5	2	1	2	6	50-59	45-54
1	55	127.5	87	5	2	2	6	50-59	55-64
1	58	139	86	5	2	2	6	50-59	55-64
1	64	157	99.5	1	1	2	6	60-69	55-64
1	53	157.5	85	1	1	2	6	50-59	45-54
1	30	132	87	5	2	2	6	19-49	20-34
1	32	135	79.5	5	2	2	6	19-49	20-34
1	48	139	90.5	2	1	2	6	19-49	45-54
1	52	127	75.5	5	2	2	6	50-59	45-54
1	43	152	104	5	2	2	6	19-49	35-44
1	55	130.5	89.5	1	1	2	6	50-59	55-64
1	73	132.5	76	5	4	2	6	70-79	65-74
1	61	133	82	1	1	2	6	60-69	55-64
1	33	113.5	79	5	2	2	6	19-49	20-34
1	43	128.5	80	5	3	2	6	19-49	35-44
1	43	150.5	101	5	2	2	6	19-49	35-44
1	61	149.5	101	1	1	2	6	60-69	55-64
1	47	133	90	1	1	2	6	19-49	45-54
1	70	128.5	73	5	2	2	6	70-79	65-74
1	51	124	72	1	1	2	6	50-59	45-54
1	50	135	85	1	1	2	6	50-59	45-54
1	26	144.5	103.5	5	4	2	6	19-49	20-34
1	27	135	79.5	5	2	2	6	19-49	20-34
1	22	113.5	67	5	2	2	6	19-49	20-34
1	51	114	79	5	2	2	6	50-59	45-54
1	40	147.5	95	1	1	2	6	19-49	35-44
1	41	129.5	89	5	2	2	6	19-49	35-44
1	21	136	75	5	2	2	6	19-49	20-34
1	62	145.5	85	2	1	2	6	60-69	55-64
1	42	136.5	72	5	2	2	6	19-49	35-44
1	60	123.5	74	5	2	2	6	60-69	55-64
1	37	122.5	79	5	4	2	6	19-49	35-44
1	22	124.5	72.5	5	2	2	6	19-49	20-34
1	36	130.5	78.5	5	2	2	6	19-49	35-44
1	49	165	85	5	1	2	6	19-49	45-54
1	26	114.5	76.5	5	2	2	6	19-49	20-34
1	63	168.5	121	1	1	2	6	60-69	55-64
1	48	127	84	5	2	2	6	19-49	45-54
1	55	139	89	5	1	2	6	50-59	55-64
1	28	113	66.5	5	2	2	6	19-49	20-34
1	71	169.5	112	1	1	2	6	70-79	65-74
1	56	126.5	79.5	5	2	2	6	50-59	55-64
1	38	100	67.5	5	2	2	6	19-49	35-44
1	69	194.5	99	1	1	2	6	60-69	65-74
1	20	128	87.5	5	2	2	6	19-49	20-34
1	57	121.5	73	2	1	2	6	50-59	55-64
2	37	115.5	80.5	5	2	2	6	19-49	35-44
2	47	190	124.5	5	1	2	6	19-49	45-54
2	28	107	65	5	2	2	6	19-49	20-34
2	58	134.5	85.5	5	2	2	6	50-59	55-64
2	27	117	74.5	5	2	2	6	19-49	20-34
2	31	100	62.5	5	2	2	6	19-49	20-34
2	43	151.5	92	1	1	2	6	19-49	35-44
2	38	132	78.5	5	2	2	6	19-49	35-44
2	48	105	67	5	2	2	6	19-49	45-54
2	46	150	95	1	1	2	6	19-49	45-54
2	59	166.5	99	5	1	2	6	50-59	55-64
2	45	121.5	74.5	5	2	2	6	19-49	45-54
2	64	161	88	1	1	2	6	60-69	55-64
2	44	103.5	75	5	2	2	6	19-49	35-44
2	29	106.5	77.5	5	2	2	6	19-49	20-34
2	21	100	65.5	5	2	2	6	19-49	20-34
2	23	108	69.5	5	2	2	6	19-49	20-34
2	56	171.5	116	1	1	2	6	50-59	55-64
2	51	123	64	5	2	2	6	50-59	45-54
2	52	154.5	101.5	5	2	2	6	50-59	45-54
2	33	104	65	5	2	2	6	19-49	20-34
2	39	129.5	86.5	5	2	2	6	19-49	35-44
2	68	142	92.5	5	2	2	6	60-69	65-74
2	71	146	101.5	1	1	2	6	70-79	65-74
2	62	160.5	100.5	1	1	2	6	60-69	55-64
2	24	112.5	75	5	2	2	6	19-49	20-34
2	23	110	64.5	5	2	2	6	19-49	20-34
2	54	130.5	87	5	3	2	6	50-59	45-54
2	21	117.5	81	5	2	2	6	19-49	20-34
2	39	126	78.5	5	2	2	6	19-49	35-44
2	33	119	77.5	5	2	2	6	19-49	20-34
2	34	126.5	74.5	5	2	2	6	19-49	20-34
2	53	178	111	5	2	2	6	50-59	45-54
2	43	171	102.5	2	1	2	6	19-49	35-44
2	50	122	81	2	1	2	6	50-59	45-54
2	48	103	73.5	5	2	2	6	19-49	45-54
2	42	107	66	5	2	2	6	19-49	35-44
2	66	139	86	5	2	2	6	60-69	65-74
2	63	142	95	5	2	2	6	60-69	55-64
2	43	137.5	84	5	2	2	6	19-49	35-44
2	49	135.5	93	1	1	2	6	19-49	45-54
2	55	149	107	1	1	2	6	50-59	55-64
2	22	116.5	72.5	5	4	2	6	19-49	20-34
2	20	116	72.5	5	2	2	6	19-49	20-34
2	63	150.5	101.5	5	2	2	6	60-69	55-64
2	45	112.5	74	5	2	2	6	19-49	45-54
2	41	123	83	5	2	2	6	19-49	35-44
2	30	101.5	66	5	2	2	6	19-49	20-34
2	47	125	87.5	5	2	2	6	19-49	45-54
2	65	135.5	84	5	2	2	6	60-69	65-74
2	59	158.5	101.5	5	2	2	6	50-59	55-64
2	27	100.5	70	5	1	2	6	19-49	20-34
2	46	109.5	78	5	1	2	6	19-49	45-54
1	42	121.5	77	5	2	2	7	19-49	35-44
1	49	138.5	81	5	2	2	7	19-49	45-54
1	57	167	99	2	1	2	7	50-59	55-64
1	21	128.5	86.5	5	2	2	7	19-49	20-34
1	49	130	85	5	2	2	7	19-49	45-54
1	48	151	91	2	1	2	7	19-49	45-54
1	20	113	72.5	5	2	2	7	19-49	20-34
1	30	134.5	86	5	1	2	7	19-49	20-34
1	48	123	73.5	5	2	2	7	19-49	45-54
1	60	149	94.5	5	2	2	7	60-69	55-64
1	69	135	76	5	1	2	7	60-69	65-74
1	67	182	103.5	5	2	2	7	60-69	65-74
1	40	144	88	1	1	2	7	19-49	35-44
1	50	137	78.5	5	2	2	7	50-59	45-54
1	53	138	87.5	5	2	2	7	50-59	45-54
1	68	181	93	1	1	2	7	60-69	65-74
1	58	140.5	87	5	4	2	7	50-59	55-64
1	45	155.5	107.5	5	2	2	7	19-49	45-54
1	30	143	93.5	5	2	2	7	19-49	20-34
1	30	104.5	59.5	5	2	2	7	19-49	20-34
1	38	115.5	80.5	5	2	2	7	19-49	35-44
1	38	134	84	2	1	2	7	19-49	35-44
1	75	171.5	80.5	1	1	2	7	70-79	65-74
1	37	124.5	77.5	5	2	2	7	19-49	35-44
1	67	132	71.5	5	2	2	7	60-69	65-74
1	53	139	82.5	2	1	2	7	50-59	45-54
1	56	134	91	1	1	2	7	50-59	55-64
1	66	162.5	87.5	5	1	2	7	60-69	65-74
1	54	139.5	89.5	5	1	2	7	50-59	45-54
1	31	120	65	5	2	2	7	19-49	20-34
1	63	147.5	82.5	2	1	2	7	60-69	55-64
1	50	154.5	93	5	1	2	7	50-59	45-54
1	42	127.5	77	5	2	2	7	19-49	35-44
1	47	127	81	5	2	2	7	19-49	45-54
1	45	122	67.5	5	2	2	7	19-49	45-54
1	72	109.5	73.5	5	2	2	7	70-79	65-74
1	39	114.5	75.5	5	2	2	7	19-49	35-44
1	28	117.5	67.5	5	2	2	7	19-49	20-34
1	27	126	67	5	2	2	7	19-49	20-34
1	24	143	81	5	2	2	7	19-49	20-34
1	22	129	82.5	5	2	2	7	19-49	20-34
1	47	133.5	68	5	2	2	7	19-49	45-54
1	49	134	87	5	2	2	7	19-49	45-54
1	60	163.5	95.5	1	1	2	7	60-69	55-64
1	43	129	76.5	5	2	2	7	19-49	35-44
1	43	137	80.5	5	2	2	7	19-49	35-44
2	70	164	86	5	2	2	7	70-79	65-74
2	29	101.5	64	5	4	2	7	19-49	20-34
2	42	133	99.5	5	2	2	7	19-49	35-44
2	51	117	77	5	2	2	7	50-59	45-54
2	27	118.5	79.5	2	1	2	7	19-49	20-34
2	46	140	90.5	5	2	2	7	19-49	45-54
2	42	106	61	5	2	2	7	19-49	35-44
2	50	145	93	1	1	2	7	50-59	45-54
2	65	178	102.5	1	1	2	7	60-69	65-74
2	69	143	91	1	1	2	7	60-69	65-74
2	20	114.5	75	5	2	2	7	19-49	20-34
2	49	107	70	5	2	2	7	19-49	45-54
2	27	117	55.5	5	2	2	7	19-49	20-34
2	46	141	73	5	2	2	7	19-49	45-54
2	45	144.5	92	5	2	2	7	19-49	45-54
2	37	128.5	82	5	2	2	7	19-49	35-44
2	55	146	81.5	5	3	2	7	50-59	55-64
2	67	173	102	1	1	2	7	60-69	65-74
2	41	110.5	67.5	5	2	2	7	19-49	35-44
2	63	127	79.5	5	2	2	7	60-69	55-64
2	54	102	68	5	2	2	7	50-59	45-54
2	55	135.5	91	5	2	2	7	50-59	55-64
2	30	108	75	5	2	2	7	19-49	20-34
2	59	197	102	5	2	2	7	50-59	55-64
2	57	191	87.5	1	1	2	7	50-59	55-64
2	71	180	97	2	1	2	7	70-79	65-74
2	61	173.5	105	5	2	2	7	60-69	55-64
2	47	126	76.5	5	3	2	7	19-49	45-54
2	48	151	90.5	1	1	2	7	19-49	45-54
2	39	138	83.5	5	2	2	7	19-49	35-44
2	20	101.5	62	5	2	2	7	19-49	20-34
2	53	131	83	5	2	2	7	50-59	45-54
2	32	145.5	90.5	5	2	2	7	19-49	20-34
2	41	119.5	83.5	5	1	2	7	19-49	35-44
2	51	110	71	5	2	2	7	50-59	45-54
2	21	130.5	68.5	5	2	2	7	19-49	20-34
2	31	126	80.5	5	2	2	7	19-49	20-34
2	32	101	65	5	2	2	7	19-49	20-34
2	73	140	80	5	2	2	7	70-79	65-74
2	47	119	81.5	5	2	2	7	19-49	45-54
1	57	139	89	5	2	3	1	50-59	55-64
1	23	139	79	5	2	3	1	19-49	20-34
1	32	122	73	5	2	3	1	19-49	20-34
1	36	157	88	5	2	3	1	19-49	35-44
1	48	122.5	77	5	2	3	1	19-49	45-54
1	42	165.5	95.5	1	1	3	1	19-49	35-44
1	41	123	73	5	2	3	1	19-49	35-44
1	43	130.5	73.5	5	2	3	1	19-49	35-44
1	66	135	81	5	2	3	1	60-69	65-74
1	33	119	74	5	2	3	1	19-49	20-34
1	22	125	75	5	2	3	1	19-49	20-34
1	38	128.5	78.5	5	2	3	1	19-49	35-44
1	51	126	75	5	2	3	1	50-59	45-54
1	33	128	70	5	2	3	1	19-49	20-34
1	48	115.5	81	5	2	3	1	19-49	45-54
1	60	121	80.5	1	1	3	1	60-69	55-64
1	75	145	82	1	1	3	1	70-79	65-74
1	56	159	91	5	1	3	1	50-59	55-64
1	30	133	73	5	2	3	1	19-49	20-34
1	25	130	77.5	5	2	3	1	19-49	20-34
1	56	133	83	5	2	3	1	50-59	55-64
1	72	158.5	85	5	1	3	1	70-79	65-74
1	65	135	88.5	5	2	3	1	60-69	65-74
1	55	131.5	85.5	5	2	3	1	50-59	55-64
1	28	120	75.5	5	2	3	1	19-49	20-34
1	38	137	86	5	4	3	1	19-49	35-44
1	74	190.5	102.5	1	1	3	1	70-79	65-74
1	33	139	79	2	1	3	1	19-49	20-34
1	40	159.5	99.5	1	1	3	1	19-49	35-44
1	30	133.5	80	5	2	3	1	19-49	20-34
1	59	167.5	94	5	2	3	1	50-59	55-64
1	71	134	73	5	2	3	1	70-79	65-74
1	61	113	74	5	2	3	1	60-69	55-64
1	29	139	77	5	2	3	1	19-49	20-34
1	25	127	79	5	2	3	1	19-49	20-34
1	26	135	87.5	5	2	3	1	19-49	20-34
1	52	118	82	5	2	3	1	50-59	45-54
1	71	134.5	85	5	1	3	1	70-79	65-74
1	50	137.5	77.5	5	2	3	1	50-59	45-54
1	47	150.5	100.5	1	1	3	1	19-49	45-54
1	35	119.5	85	5	2	3	1	19-49	35-44
1	46	131.5	77.5	5	2	3	1	19-49	45-54
1	52	133.5	79.5	5	2	3	1	50-59	45-54
1	50	132	81	5	2	3	1	50-59	45-54
1	40	116	70.5	5	2	3	1	19-49	35-44
1	29	135	86.5	5	2	3	1	19-49	20-34
1	21	136	78.5	5	2	3	1	19-49	20-34
1	53	133.5	94.5	5	2	3	1	50-59	45-54
1	45	118.5	77.5	5	2	3	1	19-49	45-54
1	24	106	62	5	2	3	1	19-49	20-34
1	55	131	81	5	2	3	1	50-59	55-64
1	48	148	88	5	1	3	1	19-49	45-54
1	53	138	88	5	4	3	1	50-59	45-54
1	69	174	91	1	1	3	1	60-69	65-74
1	22	135	85.5	5	2	3	1	19-49	20-34
1	41	130.5	82	5	1	3	1	19-49	35-44
1	45	129.5	81.5	5	4	3	1	19-49	45-54
1	49	137	86	5	2	3	1	19-49	45-54
1	72	133	74	5	2	3	1	70-79	65-74
1	39	139	79	5	2	3	1	19-49	35-44
1	33	129	82.5	5	2	3	1	19-49	20-34
1	27	116.5	70	5	2	3	1	19-49	20-34
1	23	123.5	78	5	3	3	1	19-49	20-34
1	58	133.5	85	5	2	3	1	50-59	55-64
1	43	137.5	68	5	2	3	1	19-49	35-44
1	50	124.5	72.5	5	2	3	1	50-59	45-54
1	49	139.5	78	1	1	3	1	19-49	45-54
1	75	138	81	5	2	3	1	70-79	65-74
1	62	139	79.5	5	2	3	1	60-69	55-64
1	54	139	89	5	2	3	1	50-59	45-54
1	51	122	69	5	2	3	1	50-59	45-54
1	44	136	85	5	2	3	1	19-49	35-44
1	29	137	74	5	2	3	1	19-49	20-34
1	40	123.5	70.5	5	2	3	1	19-49	35-44
1	54	152.5	90.5	1	1	3	1	50-59	45-54
1	72	126.5	78	1	1	3	1	70-79	65-74
1	37	131.5	83	5	2	3	1	19-49	35-44
1	29	129	71	5	2	3	1	19-49	20-34
1	34	115.5	65.5	5	2	3	1	19-49	20-34
1	32	127	82	5	2	3	1	19-49	20-34
1	74	137.5	76.5	5	2	3	1	70-79	65-74
1	52	108.5	69.5	5	2	3	1	50-59	45-54
1	24	136.5	72	5	2	3	1	19-49	20-34
1	28	126.5	75	5	2	3	1	19-49	20-34
1	36	137	79	5	2	3	1	19-49	35-44
1	26	123	73.5	5	2	3	1	19-49	20-34
1	75	150.5	79.5	1	1	3	1	70-79	65-74
1	59	172.5	102	5	2	3	1	50-59	55-64
1	31	134	73.5	5	2	3	1	19-49	20-34
1	39	125.5	78	5	2	3	1	19-49	35-44
1	47	111	72	5	2	3	1	19-49	45-54
1	67	143.5	88	1	1	3	1	60-69	65-74
1	31	92	60	5	2	3	1	19-49	20-34
1	30	127.5	77	5	2	3	1	19-49	20-34
1	32	125.5	73.5	5	2	3	1	19-49	20-34
1	42	132	82	5	2	3	1	19-49	35-44
1	35	125	82.5	5	2	3	1	19-49	35-44
1	21	116	67.5	5	2	3	1	19-49	20-34
1	74	114	64	5	2	3	1	70-79	65-74
1	46	142	90.5	1	1	3	1	19-49	45-54
2	54	116.5	73.5	5	2	3	1	50-59	45-54
2	44	107	70	5	2	3	1	19-49	35-44
2	73	161	105.5	1	1	3	1	70-79	65-74
2	46	169	117.5	1	1	3	1	19-49	45-54
2	26	127.5	77	5	2	3	1	19-49	20-34
2	34	116.5	76	5	2	3	1	19-49	20-34
2	42	139	84.5	5	2	3	1	19-49	35-44
2	47	165.5	99.5	5	1	3	1	19-49	45-54
2	32	120	79.5	5	2	3	1	19-49	20-34
2	53	105	70	5	2	3	1	50-59	45-54
2	51	114.5	72	5	2	3	1	50-59	45-54
2	33	121	75	5	2	3	1	19-49	20-34
2	27	110	63.5	5	2	3	1	19-49	20-34
2	23	106	73	5	2	3	1	19-49	20-34
2	22	97.5	60	5	2	3	1	19-49	20-34
2	23	110.5	68	5	2	3	1	19-49	20-34
2	41	106	73.5	5	2	3	1	19-49	35-44
2	21	126.5	71	5	2	3	1	19-49	20-34
2	29	114	71.5	5	2	3	1	19-49	20-34
2	74	149.5	79	1	1	3	1	70-79	65-74
2	42	123	77.5	5	2	3	1	19-49	35-44
2	61	135	79	5	1	3	1	60-69	55-64
2	25	116	81.5	5	2	3	1	19-49	20-34
2	54	154.5	94	1	1	3	1	50-59	45-54
2	65	134	78.5	5	2	3	1	60-69	65-74
2	45	130.5	83.5	5	2	3	1	19-49	45-54
2	57	121	75.5	5	2	3	1	50-59	55-64
2	49	110	70	1	1	3	1	19-49	45-54
2	71	160.5	94.5	1	1	3	1	70-79	65-74
2	53	181	117	5	2	3	1	50-59	45-54
2	31	112.5	81.5	5	2	3	1	19-49	20-34
2	37	116.5	75.5	5	2	3	1	19-49	35-44
2	24	102.5	60	5	2	3	1	19-49	20-34
2	51	130	83.5	2	1	3	1	50-59	45-54
2	37	116.5	73	5	2	3	1	19-49	35-44
2	45	128	84.5	5	1	3	1	19-49	45-54
2	57	111.5	73.5	5	2	3	1	50-59	55-64
2	22	112.5	76	5	2	3	1	19-49	20-34
[truncated: 12,770 more rows]

## Sheet: W II
Variable1 Sex 1-Man	Variable2 age	Variable3 Mean systolic blood pressure	Variable4 Mean diastolic blood pressure	Variable5 mean heart rate	Variable6 Treatment 1-yes	Variable7 Previously diagnosed hypertension 1-yes	Variable12 voivodeship	Variable13 municipality	Age range
1	87	135	77.5	70	1	1	1	1	>=80
1	25	125	85	66	5	3	1	1	19-49
1	50	120	70	75	5	2	1	1	50-59
1	58	148	86	77	5	2	1	1	50-59
1	88	120	72.5	72	1	1	1	1	>=80
1	80	143.5	90	87.5	5	2	1	1	>=80
1	63	147.5	75	82	5	2	1	1	60-69
1	70	127.5	77.5	76	5	2	1	1	70-79
1	26	152	91.5	73.5	5	2	1	1	19-49
1	48	139	80	69	1	1	1	1	19-49
1	23	130	76	68.5	2	1	1	1	19-49
1	75	127.5	85	74	1	1	1	1	70-79
1	23	110	72.5	70	5	2	1	1	19-49
1	50	125	77.5	61	5	2	1	1	50-59
1	42	127.5	77.5	72	5	2	1	1	19-49
1	79	147.5	82.5	74	1	1	1	1	70-79
1	29	107.5	72.5	66	5	2	1	1	19-49
1	80	141.5	81.5	72	1	1	1	1	>=80
1	63	145	75	82.5	1	1	1	1	60-69
1	61	127.5	77.5	68	5	2	1	1	60-69
1	52	141	100	79.5	5	1	1	1	50-59
1	61	162.5	100	70	1	1	1	1	60-69
1	56	120	82.5	66	5	2	1	1	50-59
1	20	115	72.5	76	5	2	1	1	19-49
1	58	132.5	82.5	68	1	1	1	1	50-59
1	38	122.5	82.5	66	5	2	1	1	19-49
1	42	141	90	80.5	1	1	1	1	19-49
1	60	130	80	73	1	1	1	1	60-69
1	23	137.5	87.5	78	5	2	1	1	19-49
1	63	175	110	91	5	2	1	1	60-69
1	47	135	80	80	5	2	1	1	19-49
1	50	152.5	85	80	5	1	1	1	50-59
2	56	140	92.5	82	5	2	1	1	50-59
2	76	120	72.5	66	5	2	1	1	70-79
2	78	165	100	64	5	2	1	1	70-79
2	30	125	82.5	71	5	1	1	1	19-49
2	67	145	95	81.5	5	3	1	1	60-69
2	52	157.5	100	64	1	1	1	1	50-59
2	85	122.5	77.5	79	5	2	1	1	>=80
2	31	125	77.5	70	5	2	1	1	19-49
2	30	110	75	70	5	2	1	1	19-49
2	77	121.5	82.5	80	1	1	1	1	70-79
2	79	142.5	82.5	74	1	1	1	1	70-79
2	66	135	77	78	5	4	1	1	60-69
2	59	121	79	68.5	5	2	1	1	50-59
2	43	130	95	61	5	2	1	1	19-49
2	22	120	81	65	5	1	1	1	19-49
2	82	130	77.5	83	1	1	1	1	>=80
2	71	150	90	89	1	1	1	1	70-79
2	38	100	70	75	5	2	1	1	19-49
2	74	130	80	72	5	2	1	1	70-79
2	55	132.5	80	75	5	2	1	1	50-59
2	60	137.5	80	71	5	2	1	1	60-69
2	88	177.5	97.5	81	1	1	1	1	>=80
2	80	142.5	87.5	68	1	1	1	1	>=80
2	43	115	80	66	5	2	1	1	19-49
2	75	121.5	81	78.5	1	1	1	1	70-79
2	32	117.5	77.5	79	5	2	1	1	19-49
2	45	120	77.5	70	5	2	1	1	19-49
2	25	112.5	72.5	72	5	2	1	1	19-49
2	56	125	72.5	80	1	1	1	1	50-59
2	23	116.5	71	57.5	5	2	1	1	19-49
2	42	105.5	75	65	5	2	1	1	19-49
2	34	125	87.5	74	5	1	1	1	19-49
2	24	117.5	75	94	2	1	1	1	19-49
2	21	122.5	77.5	74	5	2	1	1	19-49
2	83	122.5	85	80	1	1	1	1	>=80
2	58	112.5	82.5	78	5	2	1	1	50-59
2	54	120	72.5	70	1	1	1	1	50-59
2	59	120	80	78	1	1	1	1	50-59
2	62	112.5	72.5	74	5	2	1	1	60-69
2	72	135	72.5	70	5	2	1	1	70-79
2	51	137.5	85	70	1	1	1	1	50-59
2	46	125	84	80.5	5	2	1	1	19-49
2	53	125	77.5	70	5	3	1	1	50-59
2	66	137.5	97.5	68	1	1	1	1	60-69
2	39	125	77.5	68	5	2	1	1	19-49
1	44	116.5	80.5	55.5	5	2	1	2	19-49
1	60	159.5	90	61	1	1	1	2	60-69
1	31	121	70.5	57.5	5	2	1	2	19-49
1	71	159.5	86	67.5	1	1	1	2	70-79
1	34	120.5	70.5	71	5	2	1	2	19-49
1	29	133.5	85.5	58	5	2	1	2	19-49
1	56	155.5	89	64	5	2	1	2	50-59
1	67	141.5	84.5	57	1	1	1	2	60-69
1	82	129.5	62.5	56.5	1	1	1	2	>=80
1	65	165	88	70	1	1	1	2	60-69
1	42	147	92.5	74.5	5	2	1	2	19-49
1	57	147.5	98.5	69	1	1	1	2	50-59
1	61	156	86.5	61.5	5	1	1	2	60-69
1	46	121	73	69.5	5	2	1	2	19-49
1	45	136	88.5	61	5	3	1	2	19-49
1	64	137	79	60	2	1	1	2	60-69
2	66	101	63.5	66	1	1	1	2	60-69
2	42	148	103.5	67	1	1	1	2	19-49
2	40	108	74	61	5	2	1	2	19-49
2	61	141	80	65	5	2	1	2	60-69
2	33	108.5	75	67.5	5	2	1	2	19-49
2	61	125.5	86.5	69.5	1	1	1	2	60-69
2	60	119	78.5	74	5	2	1	2	60-69
2	60	126.5	84	62.5	5	2	1	2	60-69
2	38	106	79	88	5	2	1	2	19-49
2	79	119	77	67	5	2	1	2	70-79
2	30	115	84	71	5	2	1	2	19-49
2	58	137	85	63	1	1	1	2	50-59
2	43	129.5	91.5	81	2	1	1	2	19-49
2	37	111	73.5	68.5	5	2	1	2	19-49
2	52	128	70	66	5	2	1	2	50-59
2	74	116.5	75	55	1	1	1	2	70-79
2	34	135	90	80.5	5	2	1	2	19-49
2	51	146.5	109.5	84	2	1	1	2	50-59
2	61	128.5	87	58.5	5	2	1	2	60-69
2	59	119.5	86	76.5	5	2	1	2	50-59
2	39	122	86.5	61	5	2	1	2	19-49
2	52	137.5	105.5	74	1	1	1	2	50-59
2	55	154	102	77.5	5	2	1	2	50-59
2	33	132.5	99	85	5	2	1	2	19-49
2	59	126.5	82.5	71.5	5	2	1	2	50-59
2	44	119	76	82.5	5	2	1	2	19-49
2	63	158	104.5	64.5	2	1	1	2	60-69
1	28	113.5	71	68.5	5	2	1	3	19-49
1	73	162	86.5	57.5	5	2	1	3	70-79
1	63	162	81	43	1	1	1	3	60-69
1	25	125	79	73	5	2	1	3	19-49
1	62	165	76	64.5	1	1	1	3	60-69
1	71	125.5	73.5	63	5	2	1	3	70-79
1	43	151.5	104	112.5	5	1	1	3	19-49
1	37	125.5	73	63	5	2	1	3	19-49
1	35	117.5	88	70	5	2	1	3	19-49
1	46	116	86	80.5	5	2	1	3	19-49
1	27	117.5	79.5	59.5	5	2	1	3	19-49
1	37	143.5	88	59.5	5	1	1	3	19-49
1	56	158	95	63	1	1	1	3	50-59
1	52	131	100	68	1	1	1	3	50-59
2	35	109	73	89	5	2	1	3	19-49
2	48	110.5	76	58	5	1	1	3	19-49
2	58	122	75.5	70	1	1	1	3	50-59
2	31	99	68.5	70.5	5	2	1	3	19-49
2	69	166.5	93	51	1	1	1	3	60-69
2	68	122	73	76.5	5	1	1	3	60-69
2	73	136.5	91	74	1	1	1	3	70-79
2	62	135	84.5	59.5	1	1	1	3	60-69
2	89	133.5	80.5	74.5	5		1	3	>=80
2	62	118	80	73.5	5	2	1	3	60-69
2	49	162.5	109	93	5	2	1	3	19-49
2	69	134.5	79.5	76.5	5	2	1	3	60-69
2	37	119.5	86	69	1	1	1	3	19-49
2	53	128.5	82.5	60	1	1	1	3	50-59
2	23	122.5	72.5	61	5	2	1	3	19-49
2	30	129.5	86	66.5	5	2	1	3	19-49
2	67	189	102	72.5	5	3	1	3	60-69
2	33	123.5	91.5	99.5	5	2	1	3	19-49
2	72	133.5	81.5	77	5	2	1	3	70-79
2	49	113	80	78.5	5	2	1	3	19-49
2	43	117.5	81.5	80	5	2	1	3	19-49
2	46	126	79.5	76.5	5	2	1	3	19-49
2	78	133.5	81.5	74.5	5	1	1	3	70-79
2	32	113.5	81.5	82.5	5	2	1	3	19-49
2	44	126.5	88.5	62	5	1	1	3	19-49
2	50	110.5	79	59	5	2	1	3	50-59
2	60	108.5	75	70.5	5	2	1	3	60-69
1	65	135	86	74	1	1	1	4	60-69
1	53	130	81	61	5	2	1	4	50-59
1	54	150	81	85.5	5	2	1	4	50-59
1	43	149	94.5	59.5	2	1	1	4	19-49
1	66	101	62	64	1	1	1	4	60-69
1	39	131	90	68	1	1	1	4	19-49
1	26	115	73	73	5	2	1	4	19-49
1	77	136	74	66	1	1	1	4	70-79
1	27	130	78	66	5	2	1	4	19-49
1	49				1	1	1	4	19-49
1	37	129	81	82	5	2	1	4	19-49
1	54	139	89	79.5	1	1	1	4	50-59
1	33	124	73	64.5	5	2	1	4	19-49
1	23	129	90.5	83	5	4	1	4	19-49
1	37	104	77	74.5	5	2	1	4	19-49
1	25	135.5	70.5	57.5	5	2	1	4	19-49
1	57	135	84	76	5	2	1	4	50-59
1	60	174.5	107	66.5	5	2	1	4	60-69
1	59	170	95.5	82.5	5	2	1	4	50-59
1	28	137.5	91.5	69.5	5	2	1	4	19-49
1	40	152.5	98	79	5	2	1	4	19-49
1	66	110	67	62	5	1	1	4	60-69
1	47	137.5	81	80.5	1	1	1	4	19-49
1	34	123	80	72	5	1	1	4	19-49
1	45	131.5	81	73	5	2	1	4	19-49
1	67	147	77	64.5	1	1	1	4	60-69
1	25	127	93.5	74	5	2	1	4	19-49
1	52	145.5	91.5	65.5	1	1	1	4	50-59
1	65	156.5	57.5	57.5	1	1	1	4	60-69
1	56	123	82.5	76	5	2	1	4	50-59
2	23	125	70	73	5	4	1	4	19-49
2	63	115	73	66.5	5	2	1	4	60-69
2	53	120	79	72	5	2	1	4	50-59
2	49	129	82.5	71	1	1	1	4	19-49
2	79	121.5	71.5	55	1	1	1	4	70-79
2	60	105	70	66.5	5	1	1	4	60-69
2	36	129	79	81	5	2	1	4	19-49
2	25	115	70	82	5	2	1	4	19-49
2	57	124.5	82	80.5	5	3	1	4	50-59
2	57				5	2	1	4	50-59
2	57	125	78.5	78	1	1	1	4	50-59
2	71	161.5	90	84.5	1	1	1	4	70-79
2	40	110	90	63	5	2	1	4	19-49
2	55	123	81	67	5	2	1	4	50-59
2	58	181	90	59	1	1	1	4	50-59
2	31	110	62.5	81	5	2	1	4	19-49
2	45	132.5	81	72	5	3	1	4	19-49
2	48	115	69.5	71	5	2	1	4	19-49
2	61	148.5	80	68	1	1	1	4	60-69
2	35	119.5	81.5	78	5	2	1	4	19-49
2	72	115.5	72.5	66	1	1	1	4	70-79
2	40	132.5	81	83	1	1	1	4	19-49
2	66	130	78	71	1	1	1	4	60-69
2	43	110	79	73	5	2	1	4	19-49
2	21	115	73	75	5	2	1	4	19-49
2	56	117.5	78	76.5	5	2	1	4	50-59
2	23	125	83	72	5	2	1	4	19-49
2	30	139	86	75	1	1	1	4	19-49
2	52	129	81	78	1	1	1	4	50-59
2	28	129	85.5	73	5	2	1	4	19-49
2	79	161	74	74.5	2	1	1	4	70-79
2	38	119	89.5	66.5	5	2	1	4	19-49
2	45	130.5	78	67	5	2	1	4	19-49
2	62	144.5	80	70.5	1	1	1	4	60-69
2	35	107.5	71	74	5	2	1	4	19-49
2	37	118.5	78	91	5	2	1	4	19-49
2	32	117.5	71	82.5	5	2	1	4	19-49
2	30	126.5	93	62.5	5	2	1	4	19-49
2	69	171.5	101.5	77	1	1	1	4	60-69
2	34	116.5	78	78.5	5	2	1	4	19-49
2	35	111	73.5	71.5	5	2	1	4	19-49
2	48	121	74.5	65	5	2	1	4	19-49
2	29	96.5	64.5	72	5	2	1	4	19-49
2	55	131	73.5	69.5	1	1	1	4	50-59
1	65	113.5	78.5	74	1	1	1	5	60-69
1	67	102.5	67.5	63	1	1	1	5	60-69
1	35	157.5	90	74	5	2	1	5	19-49
1	35	105	65.5	73	5	2	1	5	19-49
1	40	120	87.5	78	5	2	1	5	19-49
1	28	127.5	75	68	5	3	1	5	19-49
1	32	117.5	80	60	5	2	1	5	19-49
1	27	117.5	72.5	68	5	2	1	5	19-49
1	29	130	92.5	69	5	2	1	5	19-49
1	77	130	77.5	76	5	2	1	5	70-79
1	31	127.5	68	71.5	5	2	1	5	19-49
1	52	135	83	81	5	2	1	5	50-59
1	63	115	70	68	5	2	1	5	60-69
1	38	125	85	80	5	2	1	5	19-49
1	47	130	77.5	74	5	2	1	5	19-49
1	47	137.5	80	40	5	2	1	5	19-49
1	48	130	80	74	5	1	1	5	19-49
1	58	135	72.5	65	1	1	1	5	50-59
1	31	127.5	88.5	67	5	2	1	5	19-49
1	69	132.5	77.5	69	5	2	1	5	60-69
1	76	130	77.5	72	5	4	1	5	70-79
1	35	140	80	45	5	2	1	5	19-49
1	25	127.5	82.5	67	5	3	1	5	19-49
1	48	125	77.5	36.5	1	1	1	5	19-49
1	31	122.5	75	60	5	2	1	5	19-49
1	23	125	70	64	5	2	1	5	19-49
1	34	122.5	82.5	78	5	4	1	5	19-49
1	59	125	77.5	67	2	1	1	5	50-59
1	37	120	80	68	5	2	1	5	19-49
1	67	146	80.5	73	5	4	1	5	60-69
1	55	137.5	82.5	74	1	1	1	5	50-59
2	31	127.5	80	81	5	2	1	5	19-49
2	29	122.5	75	65	5	2	1	5	19-49
2	83	137.5	65	65	1	1	1	5	>=80
2	43	125	82.5	76	5	2	1	5	19-49
2	55	112.5	67.5	73	5	2	1	5	50-59
2	30	85	70	71	5	2	1	5	19-49
2	32	90	65		5	2	1	5	19-49
2	65	125	70	68	5	2	1	5	60-69
2	54	117.5	80	60	5	2	1	5	50-59
2	37	110	62.5	64	5	2	1	5	19-49
2	27	100	67.5	65	5	2	1	5	19-49
2	51	172.5	90	70	5	1	1	5	50-59
2	23	110	75	67	5	2	1	5	19-49
2	44	97.5	65	63	5	2	1	5	19-49
2	30	122.5	80	63	5	2	1	5	19-49
2	30	100	71	63	5	2	1	5	19-49
2	43	180	90	78	1	1	1	5	19-49
2	60	112.5	75	38	5	2	1	5	60-69
2	59	120	65	78	1	1	1	5	50-59
2	45	113.5	67.5	70	5	2	1	5	19-49
2	57	122.5	70	68	1	1	1	5	50-59
2	52	122.5	66.5	71	5	2	1	5	50-59
2	34	103.5	66.5	82	5	2	1	5	19-49
2	40	122.5	65	72	5	2	1	5	19-49
2	77	132.5	77.5	76	1	1	1	5	70-79
2	56	142.5	87.5	67	1	1	1	5	50-59
2	53	125	72.5	74	5	2	1	5	50-59
2	37	109	70	45	5	3	1	5	19-49
2	29	125	72.5	76	5	2	1	5	19-49
2	59	147.5	80	89	5	2	1	5	50-59
2	29	116.5	81	86.5	5	2	1	5	19-49
1	72	140	81.5	60	1	1	1	6	70-79
1	63	152.5	83	69.5	1	1	1	6	60-69
1	67	102	64.5	71.5	5	2	1	6	60-69
1	45	115.5	70.5	68	5	2	1	6	19-49
1	66	139	77	61.5	5	2	1	6	60-69
1	45	141.5	92.5	0	1	1	1	6	19-49
1	59	105	70	69	1	1	1	6	50-59
1	61	124	55	41.5	1	1	1	6	60-69
1	58	127	80	59.5	5	4	1	6	50-59
1	57	165	97.5	0	1	1	1	6	50-59
1	50	119.5	79	77.5	5	2	1	6	50-59
1	60	164.5	88	51	5	2	1	6	60-69
1	41	145	85.5	83.5	2	1	1	6	19-49
1	24	137	77	62.5	5	2	1	6	19-49
1	63	122	76.5	87	5	1	1	6	60-69
1	54	125	92.5	67	1	1	1	6	50-59
1	51	113	86.5	0	2	1	1	6	50-59
2	51	117	74	79	1	1	1	6	50-59
2	34	116	75	60.5	5	2	1	6	19-49
2	68	133	68.5	74	5	2	1	6	60-69
2	38	119.5	82	78	5	2	1	6	19-49
2	49	117.5	82	75.5	1	1	1	6	19-49
2	67	109	61.5	69	2	1	1	6	60-69
2	54	144	75.5	58	5	2	1	6	50-59
2	57	121	71.5	68	1	1	1	6	50-59
2	55	158	82	75	1	1	1	6	50-59
2	65	138	67.5	48.5	1	1	1	6	60-69
2	56	155	87.5	73	5	2	1	6	50-59
1	28	116.5	79	63.5	5	1	1	7	19-49
1	70	152.5	83	68.5	5	2	1	7	70-79
1	34	127	85	66	5	2	1	7	19-49
1	60	160.5	80	58.5	1	1	1	7	60-69
1	30	131	70.5	72.5	5	2	1	7	19-49
1	48	126	64	52.5	5	2	1	7	19-49
1	64	139	72.5	64.5	5	2	1	7	60-69
1	55	155.5	93	72.5	5	2	1	7	50-59
1	66	137	67.5	80	5	2	1	7	60-69
1	30	130.5	82	77	5	1	1	7	19-49
2	79	151.5	93.5	78	5	1	1	7	70-79
2	28	113.5	70	63	5	2	1	7	19-49
2	29	112	84.5	77	5	2	1	7	19-49
2	60	150	85.5	59.5	5	2	1	7	60-69
2	66	182.5	95	99.5	2	1	1	7	60-69
2	52	120	68.5	59.5	5	3	1	7	50-59
2	23	107.5	60.5	70	5	2	1	7	19-49
2	63	126.5	88.5	63	5	3	1	7	60-69
2	59	142.5	84.5	75	1	1	1	7	50-59
2	32	114.5	84	73.5	5	2	1	7	19-49
2	69	129.5	92.5	69.5	5	2	1	7	60-69
1	75	116	73.5	48	1	1	2	1	70-79
1	25	133	72	70	5	4	2	1	19-49
1	68	126	76	61.5	1	1	2	1	60-69
1	43	120	69	67.5	5	2	2	1	19-49
1	43	113.5	79.5	89.5	5	2	2	1	19-49
1	56	128	85.5	109	5	4	2	1	50-59
1	33	132	85	74	5	4	2	1	19-49
1	39	98.5	57.5	85.5	5	2	2	1	19-49
1	82	179	87	71	1	1	2	1	>=80
1	52	149.5	99.5	95	1	1	2	1	50-59
1	84	122	87.5	69	5	2	2	1	>=80
1	61	125	74.5	58.5	5	2	2	1	60-69
1	68	121.5	67.5	79	5	2	2	1	60-69
1	58	163.5	91	69	5	2	2	1	50-59
1	86	153	66	74.5	5	1	2	1	>=80
1	54	115	75.5	64.5	1	1	2	1	50-59
1	56	117.5	70	77	1	1	2	1	50-59
1	52	148	76	68.5	5	2	2	1	50-59
1	85	147	74.5	80.5	5	2	2	1	>=80
1	54	200.5	110.5	68	5	2	2	1	50-59
1	29	124	78	68	5	2	2	1	19-49
1	82	154.5	92.5	85	5	3	2	1	>=80
1	22	121.5	76.5	70	5	2	2	1	19-49
1	28	116	67.5	74.5	5	2	2	1	19-49
1	28	147.5	92.5	86.5	5	2	2	1	19-49
1	55	129	83.5	56.5	5	4	2	1	50-59
1	73	126	68.5	66.5	1	1	2	1	70-79
1	73	185.5	66	54	1	1	2	1	70-79
1	54	120.5	79	69.5	5	2	2	1	50-59
1	47	155.5	84.5	81.5	5	2	2	1	19-49
1	44	128	74	67.5	5	2	2	1	19-49
1	21	123	89	71.5	5	2	2	1	19-49
1	26	130.5	81.5	103.5	5	2	2	1	19-49
1	78	158	91.5	68.5	5	4	2	1	70-79
1	33	134.5	96	84.5	5	2	2	1	19-49
1	66	196	100	99	2	1	2	1	60-69
1	76	136	85.5	81.5	5	4	2	1	70-79
1	21	134.5	78	65	5	1	2	1	19-49
1	52	148	86	72	2	1	2	1	50-59
1	52	135.5	78	58	5	2	2	1	50-59
1	50	146.5	87	57.5	2	1	2	1	50-59
1	74	178	74.5	65.5	5	4	2	1	70-79
2	83	126.5	66	72.5	1	1	2	1	>=80
2	52	124.5	76.5	66.5	5	2	2	1	50-59
2	67	116.5	77	63	1	1	2	1	60-69
2	74	139.5	65.5	68.5	1	1	2	1	70-79
2	33	107	63	72	5	1	2	1	19-49
2	27	104	68.5	71	5	2	2	1	19-49
2	60	129	96.5	81	5	2	2	1	60-69
2	24	121.5	78.5	82.5	5	2	2	1	19-49
2	58	162.5	65.5	59	1	1	2	1	50-59
2	30	112.5	76.5	72	5	2	2	1	19-49
2	23	121.5	76	68	5	2	2	1	19-49
2	25	100	59	67.5	5	2	2	1	19-49
2	21	121	72.5	78.5	5	2	2	1	19-49
2	51	122.5	85.5	70.5	5	3	2	1	50-59
2	36	116.5	87	67	5	1	2	1	19-49
2	48	145	93	67	1	1	2	1	19-49
2	61	115.5	82.5	74.5	2	1	2	1	60-69
2	38	110	68.5	63	5	2	2	1	19-49
2	65	124	71	64.5	5	4	2	1	60-69
2	25	105	62.5	74	2	1	2	1	19-49
2	34	112.5	62.5	68	5	2	2	1	19-49
2	32	100	63.5	66	5	2	2	1	19-49
2	39	128	86.5	66.5	5	2	2	1	19-49
2	45	115	70	73	5	2	2	1	19-49
2	75	157.5	93	82.5	1	1	2	1	70-79
2	52	117.5	73	72	5	2	2	1	50-59
2	57	105.5	69	75	5	2	2	1	50-59
2	30	119	73	68	5	2	2	1	19-49
2	37	112.5	62.5	81	5	2	2	1	19-49
2	20	125.5	82	67	5	2	2	1	19-49
2	50	117.5	83	66.5	5	2	2	1	50-59
2	62	128.5	83	65.5	5	2	2	1	60-69
2	79	119	73.5	58.5	5	2	2	1	70-79
2	40	98.5	62.5	64	5	2	2	1	19-49
2	39	102	74.5	79	5	2	2	1	19-49
2	62	111.5	72	73	1	1	2	1	60-69
2	47	101.5	73	54	5	2	2	1	19-49
2	77	104.5	56	55	1	1	2	1	70-79
2	73	122.5	79.5	75	5	4	2	1	70-79
2	79	128	62	47.5	1	1	2	1	70-79
2	63	144.5	91	82.5	5	1	2	1	60-69
2	71	152	75.5	71.5	5	1	2	1	70-79
2	86	105	67.5	77	1	1	2	1	>=80
2	53	112.5	65.5	69	5	2	2	1	50-59
2	46	97.5	64	69.5	5	2	2	1	19-49
2	71	122	78	57.5	1	1	2	1	70-79
2	56	115	64	77	1	1	2	1	50-59
1	54	150.5	99	80.5	5	2	2	2	50-59
1	37	130	77.5	85	5	2	2	2	19-49
1	38	130.5	79	85	5	2	2	2	19-49
1	29	142.5	81.5	90.5	5	4	2	2	19-49
1	44	145	82.5	79.5	5	2	2	2	19-49
1	56	126	81.5	72.5	1	1	2	2	50-59
1	47	135.5	83.5	80.5	5	2	2	2	19-49
1	45	115.5	76.5	69	5	2	2	2	19-49
1	50	120.5	78	80	5	4	2	2	50-59
1	34	143	90	85.5	5	2	2	2	19-49
1	28	128	69	65	5	4	2	2	19-49
1	43	132.5	81	81	5	2	2	2	19-49
1	67	153.5	94	90.5	1	1	2	2	60-69
1	43	122	69	67.5	5	2	2	2	19-49
1	67	129	67	65.5	1	1	2	2	60-69
1	53	145.5	73.5	71.5	1	1	2	2	50-59
1	69	105.5	60.5	61	5	2	2	2	60-69
1	38	127.5	86	84	5	2	2	2	19-49
1	41	120	77.5	70	1	1	2	2	19-49
1	39	122	85	90	1	1	2	2	19-49
1	54	160	92.5	99	1	1	2	2	50-59
1	27	130	80	79	5	2	2	2	19-49
1	60	160	85.5	54	5	2	2	2	60-69
1	58	141.5	80	76	2	1	2	2	50-59
1	34	124	77.5	67.5	5	2	2	2	19-49
1	61	140.5	92	70	2	1	2	2	60-69
1	47	125	93	75.5	5	2	2	2	19-49
1	65	142.5	68	97	1	1	2	2	60-69
1	36	121.5	80	75.5	5	2	2	2	19-49
1	32	105.5	64.5	74.5	5	2	2	2	19-49
1	34	124.5	85	83.5	5	2	2	2	19-49
1	66	150	84	73.5	2	1	2	2	60-69
1	58	124.5	66.5	59	5	2	2	2	50-59
1	78	115.5	67	67	1	1	2	2	70-79
1	52	123.5	75.5	79	5	2	2	2	50-59
1	46	103	74	74	5	2	2	2	19-49
1	37	140	92.5	76	5	2	2	2	19-49
1	40	145	82.5	73	5	2	2	2	19-49
1	70	152.5	87.5	89	1	1	2	2	70-79
1	22	110	60	60	5	2	2	2	19-49
2	50	110	70	76	5	2	2	2	50-59
2	77	116.5	78	59	2	1	2	2	70-79
2	50	120	60.5	66.5	5	2	2	2	50-59
2	38	118.5	90.5	87	5	2	2	2	19-49
2	41	115	62.5	75	5	2	2	2	19-49
2	44	164.5	85	69	5	4	2	2	19-49
2	74	109	69	59.5	5	2	2	2	70-79
2	29	122.5	65.5	66.5	5	2	2	2	19-49
2	43	124.5	74	83.5	5	2	2	2	19-49
2	34	124	90.5	77	5	2	2	2	19-49
2	33	124.5	70	84.5	5	2	2	2	19-49
2	41	130.5	76	90	5	2	2	2	19-49
2	40	152.5	97.5	87	5	2	2	2	19-49
2	58	149	79.5	68	1	1	2	2	50-59
2	68	142.5	65.5	80.5	1	1	2	2	60-69
2	39	128	89.5	81	5	4	2	2	19-49
2	53	133.5	76.5	75.5	1	1	2	2	50-59
2	31	132	72.5	69.5	5	2	2	2	19-49
2	82	176	83.5	54	1	1	2	2	>=80
2	21	105.5	58.5	63	5	2	2	2	19-49
2	25	101.5	70	64	5	2	2	2	19-49
2	28	100	62	62	5	2	2	2	19-49
2	37	100	69	62	5	2	2	2	19-49
2	78	167.5	70	80	1	1	2	2	70-79
2	37	111	70	60	5	2	2	2	19-49
2	89	101	61	80	1	1	2	2	>=80
2	31	120.5	85.5	64	5	2	2	2	19-49
2	36	120	88	70.5	5	2	2	2	19-49
2	45	120.5	80	70	5	2	2	2	19-49
2	32	120	71	80	5	2	2	2	19-49
2	55	180	90	63	1	1	2	2	50-59
2	46	118.5	77.5	72.5	5	2	2	2	19-49
2	78	176.5	92.5	78.5	1	1	2	2	70-79
2	54	129.5	87	88	5	1	2	2	50-59
2	30	138.5	87	84.5	5	2	2	2	19-49
2	55	105	73.5	58	1	1	2	2	50-59
2	60	140	85	70	5	2	2	2	60-69
2	64	153	80	71	5	2	2	2	60-69
2	66	117.5	80.5	64.5	1	1	2	2	60-69
2	75	115.5	74.5	75	1	1	2	2	70-79
2	27	145	86	83.5	5	1	2	2	19-49
2	23	117	80	69.5	5	1	2	2	19-49
2	62	109	71	76.5	5	2	2	2	60-69
2	34	101	60.5	72	5	2	2	2	19-49
2	23	129	79	80	5	2	2	2	19-49
2	42	100.5	63.5	62.5	5	2	2	2	19-49
2	46	130	97.5	70	5	2	2	2	19-49
2	44	110	84.5	70	5	2	2	2	19-49
2	43	140	85	83	5	2	2	2	19-49
2	38	112.5	73	66.5	5	2	2	2	19-49
2	84	122	74.5	62	5	4	2	2	>=80
2	54	105.5	59	74	5	2	2	2	50-59
2	70	150	95.5	80	5	2	2	2	70-79
2	60	140	81	79	5	2	2	2	60-69
2	61	130	81.5	70	5	2	2	2	60-69
2	41	110	70	90	5	2	2	2	19-49
2	59	130	74	76	5	2	2	2	50-59
1	21	132	83	75	5	2	2	3	19-49
1	59	124.5	80	81	5	2	2	3	50-59
1	56	120.5	72.5	61.5	1	1	2	3	50-59
1	66	127	90	65	5	2	2	3	60-69
1	33	135.5	85.5	84.5	5	2	2	3	19-49
1	72	148	90	87	5	3	2	3	70-79
1	42	140	95	94	1	1	2	3	19-49
1	34	139	89	87.5	5	2	2	3	19-49
1	49	136.5	91	68.5	5	2	2	3	19-49
1	41	124	84.5	81	5	2	2	3	19-49
1	65	154	86.5	83	1	1	2	3	60-69
1	23	108	62.5	63	5	2	2	3	19-49
1	47	126	79.5	80	1	1	2	3	19-49
1	27	122	76.5	86	5	2	2	3	19-49
1	43	120	83.5	73	5	2	2	3	19-49
1	31	125	73.5	73	1	1	2	3	19-49
1	70	111.5	63	88.5	5	3	2	3	70-79
1	38	131	81	67.5	5	2	2	3	19-49
1	73	141	81	72	1	1	2	3	70-79
1	30	129	75	90	5	2	2	3	19-49
1	62	162.5	109.5	90.5	5	2	2	3	60-69
1	37	126	71	60	5	2	2	3	19-49
1	42	141	91.5	88.5	5	2	2	3	19-49
1	60	115	71	64	2	1	2	3	60-69
1	35	120.5	73	75.5	5	2	2	3	19-49
1	46	125	88	75	5	4	2	3	19-49
1	30	123.5	72.5	81.5	5	2	2	3	19-49
1	76	163	66.5	60	5	2	2	3	70-79
1	45	139	94	91.5	2	1	2	3	19-49
1	55	144.5	86	72.5	1	1	2	3	50-59
1	60	148.5	90	75.5	5	2	2	3	60-69
1	58	159	103	54.5	5	2	2	3	50-59
1	35	114	70	61.5	5	2	2	3	19-49
1	31	158	83.5	76.5	5	2	2	3	19-49
1	31	108.5	87	88	5	2	2	3	19-49
1	54	127	85	80	5	2	2	3	50-59
1	38	179	97	67	5	2	2	3	19-49
1	28	147	85	83	2	1	2	3	19-49
2	43	109	77.5	84.5	5	2	2	3	19-49
2	21	107.5	74	55	5	2	2	3	19-49
2	63	146	89	79	1	1	2	3	60-69
2	45	101	67	66	5	2	2	3	19-49
2	27	129	89	87.5	5	2	2	3	19-49
2	44	142	96	64	5	2	2	3	19-49
2	69	148	89	70	1	1	2	3	60-69
2	46	118	70	62.5	5	2	2	3	19-49
2	31	119.5	81	77	5	2	2	3	19-49
2	62	166	95	65	2	1	2	3	60-69
2	52	126.5	80.5	84	5	2	2	3	50-59
2	80	179	92	84	1	1	2	3	>=80
2	38	111	65	88	5	2	2	3	19-49
2	55	122.5	79.5	70	5	2	2	3	50-59
2	37	136	85	89.5	5	2	2	3	19-49
2	31	107	77.5	88.5	5	2	2	3	19-49
2	26	114	67	60	5	2	2	3	19-49
2	67	127.5	72	76	1	1	2	3	60-69
2	52	128	71	69	1	1	2	3	50-59
2	74	186	85	83	1	1	2	3	70-79
2	47	108.5	69	67	5	2	2	3	19-49
2	43	123	81.5	70	5	2	2	3	19-49
2	75	118	72	73	5	2	2	3	70-79
2	42	124	74.5	75	5	2	2	3	19-49
2	75	150	69	76.5	5	4	2	3	70-79
2	51	136.5	87.5	88	1	1	2	3	50-59
2	37	124	79	98	5	4	2	3	19-49
2	50	125.5	84	72.5	5	2	2	3	50-59
2	85	154	99	105	1	1	2	3	>=80
2	54	101.5	67	70.5	5	2	2	3	50-59
2	40	121.5	78	70	5	2	2	3	19-49
2	30	108	68	66.5	5	2	2	3	19-49
2	66	118.5	71	79.5	5	2	2	3	60-69
1	45	116.5	75	53	5	2	2	4	19-49
1	51	152	92	71.5	1	1	2	4	50-59
1	38	129	80.5	82.5	5	2	2	4	19-49
1	42	139	95	74	5	2	2	4	19-49
1	63	173.5	91	91	1	1	2	4	60-69
1	63	152	89.5	60.5	5	1	2	4	60-69
1	79	139.5	68.5	55	5	2	2	4	70-79
1	40	135	78	75	5	3	2	4	19-49
1	44	126.5	70.5	81	5	2	2	4	19-49
1	38	130	85	83.5	5	2	2	4	19-49
1	61	148.5	95	60	5	2	2	4	60-69
1	26	113.5	62.5	62.5	5	2	2	4	19-49
1	43	128.5	84	76	5	2	2	4	19-49
1	40	101.5	76	95.5	5	3	2	4	19-49
1	54	139.5	93.5	90.5	5	2	2	4	50-59
1	44	120.5	86	80	1	1	2	4	19-49
1	59	158	88.5	54.5	1	1	2	4	50-59
1	53	104.5	67	72	5	2	2	4	50-59
1	40	121.5	82.5	75.5	5	2	2	4	19-49
1	19	118	76.5	54.5	5	1	2	4	19-49
1	48	120	81.5	72.5	1	1	2	4	19-49
1	33	144	99	97	2	1	2	4	19-49
1	45	111	71	57.5	5	2	2	4	19-49
1	54	171	87	71	1	1	2	4	50-59
1	74	166	86	52.5	1	1	2	4	70-79
1	28	113	68.5	64.5	5	2	2	4	19-49
1	36	121.5	85.5	78.5	5	2	2	4	19-49
1	20	125.5	70	71.5	5	2	2	4	19-49
1	60	165.5	96	94.5	5	2	2	4	60-69
2	28	101.5	74.5	68.5	5	2	2	4	19-49
2	75	184.5	107.5	51	1	1	2	4	70-79
2	37	127	95.5	65.5	5	3	2	4	19-49
2	70	123	90.5	69.5	1	1	2	4	70-79
2	28	117	86.5	87	5	2	2	4	19-49
2	35	116.5	72.5	82.5	5	2	2	4	19-49
2	26	108.5	71.5	83.5	5	2	2	4	19-49
2	35	115	89.5	78.5	5	3	2	4	19-49
2	76	158.5	75.5	55.5	1	1	2	4	70-79
2	55	90	60.5	65.5	2	1	2	4	50-59
2	55	136.5	71.5	62.5	1	1	2	4	50-59
2	47	146.5	84.5	83	5	2	2	4	19-49
2	56	128.5	88	68.5	1	1	2	4	50-59
2	33	104	70	80	5	2	2	4	19-49
2	33	106.5	67	60	5	2	2	4	19-49
2	24	102	67.5	73.5	5	2	2	4	19-49
2	59	205.5	114	99	1	1	2	4	50-59
2	60	127.5	87.5	64.5	5	2	2	4	60-69
2	57	111	71	86.5	1	1	2	4	50-59
2	54	133	84	72.5	1	1	2	4	50-59
2	68	174	75	63	1	1	2	4	60-69
2	52	149	87	79.5	5	2	2	4	50-59
2	56	106.5	68.5	69	5	1	2	4	50-59
2	43	118	84.5	86.5	5	2	2	4	19-49
2	43	110	67	60.5	5	2	2	4	19-49
2	27	113.5	84	51.5	5	2	2	4	19-49
2	81	200.5	74	66	5	4	2	4	>=80
2	63	139.5	79	91	1	1	2	4	60-69
2	30	110.5	66	63	5	2	2	4	19-49
2	46	115.5	72	70.5	5	2	2	4	19-49
2	26	118	83.5	65	5	2	2	4	19-49
2	75	149.5	71.5	79.5	1	1	2	4	70-79
2	45	111	72.5	70	5	2	2	4	19-49
2	33	109	71	60.5	5	2	2	4	19-49
2	34	99	67.5	79.5	5	2	2	4	19-49
2	48	128	84.5	81.5	5	2	2	4	19-49
2	49	151	106.5	62	1	1	2	4	19-49
2	49	100.5	66	73.5	5	2	2	4	19-49
2	67	113.5	65	63.5	5	2	2	4	60-69
2	69	117	66.5	72.5	5	3	2	4	60-69
2	50	120	73	71.5	5	2	2	4	50-59
2	27	120.5	80	82	5	2	2	4	19-49
2	22	101.5	66.5	58	5	2	2	4	19-49
1	31	131.5	91.5	94	5	2	2	5	19-49
1	27	119	71.5	59	5	2	2	5	19-49
1	51	119	76	65	5	2	2	5	50-59
1	55	140.5	86.5	84	5	2	2	5	50-59
1	61	140	92.5	78	5	1	2	5	60-69
1	51	118.5	70	69.5	5	2	2	5	50-59
1	50	153.5	96.5	54.5	5	2	2	5	50-59
1	39	117	80.5	77.5	5	2	2	5	19-49
1	37	109.5	74.5	67	5	2	2	5	19-49
1	27	109.5	70.5	79.5	5	2	2	5	19-49
1	50	139.5	93	78.5	5	1	2	5	50-59
1	55	148.5	107.5	73	2	1	2	5	50-59
1	64	117	73.5	69	2	1	2	5	60-69
1	47	116	75.5	69.5	5	2	2	5	19-49
1	32	142	94.5	87	5	2	2	5	19-49
1	32	117	72.5	64	5	2	2	5	19-49
1	23	119	69	54.5	5	2	2	5	19-49
1	61	117.5	73.5	97.5	5	2	2	5	60-69
1	40	159	88	71	2	1	2	5	19-49
1	57	135.5	76.5	58	1	1	2	5	50-59
1	59	120	74	62	1	1	2	5	50-59
1	54	132.5	83.5	69	5	2	2	5	50-59
1	54	125	85	80	5	2	2	5	50-59
1	38	146.5	108.5	72	5	2	2	5	19-49
2	36	121	86	76.5	5	2	2	5	19-49
2	40	111.5	76.5	67.5	5	2	2	5	19-49
2	67	128.5	81	72	1	1	2	5	60-69
2	57	118.5	67	68	5	1	2	5	50-59
2	32	112	79.5	63	5	2	2	5	19-49
2	67	183.5	89	60.5	1	1	2	5	60-69
2	55	117.5	75.5	78	5	2	2	5	50-59
2	31	125.5	84.5	76	5	3	2	5	19-49
2	42	146	98.5	90.5	5	2	2	5	19-49
2	59	140.5	80.5	59	1	1	2	5	50-59
2	58	118.5	75	66	5	2	2	5	50-59
2	63	144	103	80	1	1	2	5	60-69
2	62	120.5	80	73	5	2	2	5	60-69
2	64	124	77.5	78	5	2	2	5	60-69
2	33	102.5	69.5	76.5	5	2	2	5	19-49
2	62	126.5	80.5	58.5	1	1	2	5	60-69
2	67	131	94	85.5	5	2	2	5	60-69
2	37	133	95	67.5	5	2	2	5	19-49
2	39	107.5	70	62	5	2	2	5	19-49
2	57	119	78	65.5	5	2	2	5	50-59
2	60	142.5	80	62	1	1	2	5	60-69
2	63	116.5	73.5	69	5	2	2	5	60-69
2	61	137	84.5	71.5	5	2	2	5	60-69
2	56	105	76	73	5	2	2	5	50-59
2	63	121.5	70.5	67	5	2	2	5	60-69
2	53	102	69.5	69.5	5	2	2	5	50-59
2	55	119	80	62	1	1	2	5	50-59
2	80	130	70.5	53.5	5	1	2	5	>=80
2	60	155.5	96.5	66	1	1	2	5	60-69
2	58	168	96	63.5	5	2	2	5	50-59
2	37	103.5	65	64	5	2	2	5	19-49
2	63	129	87.5	67.5	1	1	2	5	60-69
2	22	119.5	76.5	62.5	5	2	2	5	19-49
1	68	135	74.5	79.5	1	1	2	6	60-69
1	27	113.5	72	67	5	2	2	6	19-49
1	43	129	90	72	5	2	2	6	19-49
1	29	121.5	81	74	5	2	2	6	19-49
1	54	127.5	80	77	5	2	2	6	50-59
1	34	127.5	72	69	5	2	2	6	19-49
1	49	119	76	73	5	2	2	6	19-49
1	39	125	79	70.5	5	2	2	6	19-49
1	37	124	75	66	5	2	2	6	19-49
1	73	127	74	71	1	1	2	6	70-79
1	66	131	82	81.5	5	1	2	6	60-69
1	48	131	82	78	5	2	2	6	19-49
1	62	142	78	60	1	1	2	6	60-69
2	58	174	90.5	80	1	1	2	6	50-59
2	56	140	90	74	1	1	2	6	50-59
2	33	119	79	79	5	2	2	6	19-49
2	58	110	87	84	5	2	2	6	50-59
2	69	115	77	70	1	1	2	6	60-69
2	56	145	82.5	72	1	1	2	6	50-59
2	54	130	77.5	74	5	2	2	6	50-59
2	29	110	70	69	5	2	2	6	19-49
2	54	120	72	69	5	2	2	6	50-59
2	48	116	73	70.5	5	2	2	6	19-49
2	64	137.5	89	74	1	1	2	6	60-69
2	67	140	88	69.5	1	1	2	6	60-69
2	60	132.5	79	73	1	1	2	6	60-69
2	67	109	72	61.5	1	1	2	6	60-69
2	55	142	83.5	79	1	1	2	6	50-59
2	77	189.5	90.5	64.5	5	4	2	6	70-79
2	55	121	72	69	5	2	2	6	50-59
2	58	142.5	85	72	1	1	2	6	50-59
2	60	133.5	87	68.5	5	2	2	6	60-69
1	50	153.5	75	73	5	2	2	7	50-59
1	66	125	71	63	1	1	2	7	60-69
1	56	153	91	67	1	1	2	7	50-59
1	85	147	65	53	1	1	2	7	>=80
1	34	120	81	60	1	1	2	7	19-49
1	64	123	83	67.5	5	2	2	7	60-69
1	59	145.5	89	71	5	2	2	7	50-59
1	67	160.5	91	80	2	1	2	7	60-69
1	26	130	79	70	5	2	2	7	19-49
1	34	124	82	62	5	2	2	7	19-49
1	23	122	74	74.5	5	2	2	7	19-49
1	39	123	89	74	5	2	2	7	19-49
1	21	121	67	65	5	2	2	7	19-49
1	62	136	90	56.5	5	2	2	7	60-69
1	22	122	63	52	5	2	2	7	19-49
1	54	159	91	98	1	1	2	7	50-59
1	32	127.5	84.5	77.5	5	3	2	7	19-49
1	24	131	70	64	5	2	2	7	19-49
1	49	123	87	80	1	1	2	7	19-49
1	36	132.5	91	82	5	2	2	7	19-49
1	26	124.5	74.5	84	5	2	2	7	19-49
1	61	119	79	84	5	2	2	7	60-69
1	63	122	89	61	1	1	2	7	60-69
1	39	122.5	75	97.5	5	2	2	7	19-49
1	36	142.5	87.5	84.5	5	2	2	7	19-49
1	57	142.5	95	92	5	2	2	7	50-59
1	28	122	81.5	72	5	2	2	7	19-49
1	51	153	74	63	1	1	2	7	50-59
1	62	154	92	82	5	2	2	7	60-69
1	60	131	72	57.5	5	2	2	7	60-69
1	45	107	71.5	85	5	2	2	7	19-49
1	34	130	70	69	5	1	2	7	19-49
1	40	135	88	90	5	2	2	7	19-49
1	33	134	98	68	5	4	2	7	19-49
1	59	117	73	82	1	1	2	7	50-59
1	63	111.5	71.5	74	1	1	2	7	60-69
1	53	145.5	95.5	60	1	1	2	7	50-59
1	24	135	72.5	61	5	2	2	7	19-49
1	35	147	95	85	1	1	2	7	19-49
1	70	141.5	92.5	67.5	5	2	2	7	70-79
1	52	145	84.5	77.5	2	1	2	7	50-59
2	29	111	82	50	5	2	2	7	19-49
2	26	132	85	82.5	5	2	2	7	19-49
2	49	145.5	95.5	70	5	4	2	7	19-49
2	39	124.5	74	58	5	2	2	7	19-49
2	52	122	73	69.5	5	2	2	7	50-59
2	32	115.5	88.5	71.5	5	2	2	7	19-49
2	62	137	73	67	5	2	2	7	60-69
2	65	134	84.5	82	1	1	2	7	60-69
2	22	102	75	62	5	2	2	7	19-49
2	57	121	83	81	1	1	2	7	50-59
2	65	144	89	78.5	5	2	2	7	60-69
2	47	144	71	77	5	2	2	7	19-49
2	58	115	78	75	5	2	2	7	50-59
2	43	138.5	93.5	67.5	5	2	2	7	19-49
2	23	120	70	77	5	2	2	7	19-49
2	48	125	88.5	80	5	2	2	7	19-49
2	26	114	67	71.5	5	2	2	7	19-49
2	45	127	82	82.5	5	2	2	7	19-49
2	30	136.5	91	74	5	2	2	7	19-49
2	83	132.5	79	92.5	1	1	2	7	>=80
2	61	128.5	78	57.5	1	1	2	7	60-69
2	57	133	74.5	73	5	2	2	7	50-59
2	63	135	86.5	78.5	1	1	2	7	60-69
2	53	151	97	71	5	2	2	7	50-59
2	64	142.5	90.5	68	1	1	2	7	60-69
2	32	152	85	76.5	5	2	2	7	19-49
2	57	143	95	84	1	1	2	7	50-59
2	46	105	68.5	73	5	2	2	7	19-49
2	31	100	71	72.5	5	2	2	7	19-49
1	62	125	79.5	88	5	2	3	1	60-69
1	65	116	71	72.5	5	2	3	1	60-69
1	39	145	103.5	80.5	1	1	3	1	19-49
1	83	132	49.5	62.5	5	2	3	1	>=80
1	30	133.5	72.5	75.5	5	2	3	1	19-49
1	45	132.5	78	60	5	4	3	1	19-49
1	69	144.5	77.5	51.5	1	1	3	1	60-69
1	46	124.5	77	57.5	5	2	3	1	19-49
1	69	175	90	50	1	1	3	1	60-69
1	54	128.5	85.5	68	5	2	3	1	50-59
1	31	132	83	82	5	2	3	1	19-49
1	41	131.5	71.5	72.5	5	2	3	1	19-49
1	73	128	64.5	81	1	1	3	1	70-79
1	46	127	84	67.5	5	2	3	1	19-49
1	67	138	73.5	80	5	2	3	1	60-69
2	76	180.5	91	68.5	1	1	3	1	70-79
2	63	141.5	83	68	1	1	3	1	60-69
2	62	103.5	68	78	1	1	3	1	60-69
2	82	179	93	67.5	1	1	3	1	>=80
2	69	135.5	81	59	5	2	3	1	60-69
2	41	122	83	80	5	2	3	1	19-49
2	52	120	72.5	77	5	2	3	1	50-59
2	78	172.5	102	83	5	2	3	1	70-79
2	34	118.5	72.5	79	5	2	3	1	19-49
2	80	160	95	79	1	1	3	1	>=80
2	34	130	88	98.5	5	2	3	1	19-49
2	31	94.5	65	88	5	2	3	1	19-49
2	67	138	63.5	49	1	1	3	1	60-69
2	46	153	96	90.5	5	2	3	1	19-49
2	71	135	75	79	1	1	3	1	70-79
2	57	139.5	79.5	82	1	1	3	1	50-59
2	31	127.5	80	76	5	2	3	1	19-49
2	64	169	88	92	5	2	3	1	60-69
2	74	118	80	69.5	1	1	3	1	70-79
2	50	107	83	85	5	2	3	1	50-59
2	65	209	103.5	75	1	1	3	1	60-69
2	81	185.5	97	62	1	1	3	1	>=80
2	53	146	80.5	57.5	1	1	3	1	50-59
2	27	113.5	64	72.5	5	2	3	1	19-49
2	39	134.5	78.5	75	5	2	3	1	19-49
2	37	130	83	74.5	5	2	3	1	19-49
1	77	147.5	80	61.5	1	1	3	2	70-79
1	52	105	65	76.5	5	2	3	2	50-59
1	66	187.5	100	83	2	1	3	2	60-69
1	57	165	100	77.5	1	1	3	2	50-59
1	33	110	72.5	67	5	2	3	2	19-49
1	64	172.5	95	81.5	5	2	3	2	60-69
1	38	134.5	83	66	5	2	3	2	19-49
1	53	132.5	80	73	1	1	3	2	50-59
1	68	162.5	100	69	1	1	3	2	60-69
1	28	126	69.5	64	5	2	3	2	19-49
1	80	150	90	71	1	1	3	2	>=80
1	83	132.5	80	63	1	1	3	2	>=80
1	28	104	71.5	60	5	2	3	2	19-49
1	65	125	72.5	79	5	2	3	2	60-69
1	32	115	75	73.5	5	2	3	2	19-49
1	26	116.5	75	70.5	5	4	3	2	19-49
1	53	152.5	90	75	2	1	3	2	50-59
1	48	151.5	85.5	70	1	1	3	2	19-49
1	20	122.5	75	72.5	5	2	3	2	19-49
1	61	143.5	91	64.5	1	1	3	2	60-69
1	73	163.5	97.5	60.5	2	1	3	2	70-79
1	42	110	80	63	5	2	3	2	19-49
1	63	137.5	80	76	1	1	3	2	60-69
1	33	135	82.5	80	5	2	3	2	19-49
1	29	110	75	80	5	2	3	2	19-49
1	25	117.5	80	84	5	3	3	2	19-49
1	48	182.5	105	70	5	2	3	2	19-49
1	41	132.5	80	77	5	1	3	2	19-49
1	31	140	80	67	5	2	3	2	19-49
1	38	155	93.5	80.5	1	1	3	2	19-49
1	28	130	75	71.5	5	2	3	2	19-49
1	36	125	85	69.5	5	2	3	2	19-49
1	49	128.5	83.5	63.5	5	2	3	2	19-49
1	73	175	90	74	1	1	3	2	70-79
2	45	107.5	67.5	66	5	2	3	2	19-49
2	74	145	80	81	1	1	3	2	70-79
2	41	112.5	75	61	5	2	3	2	19-49
2	82	125	75	82.5	1	1	3	2	>=80
2	48	130	75	70.5	5	2	3	2	19-49
2	60	122.5	82.5	75	1	1	3	2	60-69
2	76	112.5	67.5	61	5	2	3	2	70-79
2	63	127	80	60.5	1	1	3	2	60-69
2	23	127	83.5	63.5	5	2	3	2	19-49
2	39	115	72.5	70	5	2	3	2	19-49
2	79	147.5	80	76	2	1	3	2	70-79
2	33	123.5	83.5	63.5	5	2	3	2	19-49
2	76	105	79	64	5	2	3	2	70-79
2	67	122.5	80	70	5	2	3	2	60-69
2	65	157.5	90	82	1	1	3	2	60-69
2	45	122.5	85	71	5	2	3	2	19-49
2	52	105	75	68	5	2	3	2	50-59
2	31	116.5	77.5	73.5	5	2	3	2	19-49
2	52	148.5	92.5	63.5	2	1	3	2	50-59
2	31	123.5	75.5	60.5	2	1	3	2	19-49
2	42	134.5	99.5	60.5	5	2	3	2	19-49
2	50	115	72.5	68.5	5	2	3	2	50-59
2	62	130	80	67	5	2	3	2	60-69
2	61	165	102.5	80.5	2	1	3	2	60-69
2	37	127.5	80	68	5	2	3	2	19-49
2	67	147.5	95	80	1	1	3	2	60-69
2	40	125	85	67	1	1	3	2	19-49
2	43	107.5	65	66	5	2	3	2	19-49
2	47	135	90	74	5		3	2	19-49
2	71	140	86	62.5	1	1	3	2	70-79
2	28	111	70.5	60.5	5	2	3	2	19-49
2	20	105	67.5	60	5	2	3	2	19-49
2	71	150	82.5	74	1	1	3	2	70-79
2	26	115	80	62	5	2	3	2	19-49
2	27	110	72.5	70.5	5	2	3	2	19-49
2	54	120	80	64	1	1	3	2	50-59
2	66	133.5	83.5	59.5	1	1	3	2	60-69
2	64	158.5	93	63.5	1	1	3	2	60-69
2	39	110	60	62	1	1	3	2	19-49
2	33	116	74.5	60.5	5	2	3	2	19-49
2	77	152.5	85	62.5	1	1	3	2	70-79
2	54	117.5	80	65	5	2	3	2	50-59
2	63	147.5	90	66	5	1	3	2	60-69
1	25	128.5	69.5	70.5	5	1	3	3	19-49
1	55	145	94.5	81.5	5	2	3	3	50-59
1	33	115.5	64.5	68	5	2	3	3	19-49
1	30	127.5	82.5	42	5	2	3	3	19-49
1	47	118.5	73	87	5	2	3	3	19-49
1	60	170	86.5	62	1	1	3	3	60-69
1	58	130	87.5	72	1	1	3	3	50-59
1	39	116.5	76.5	66	5	2	3	3	19-49
1	51	167.5	87.5	89.5	5	2	3	3	50-59
1	46	135	84	76.5	5	1	3	3	19-49
1	77	134.5	65	57	5	4	3	3	70-79
1	59	140	75	71	5	2	3	3	50-59
1	52	160	84	90.5	5	1	3	3	50-59
1	56	105	65.5	65	5	2	3	3	50-59
1	63	107.5	65	69	5	2	3	3	60-69
1	79	119.5	65	84.5	5	4	3	3	70-79
1	56	162.5	82.5	61	1	1	3	3	50-59
1	82	117.5	72.5	73	1	1	3	3	>=80
1	58	150.5	82	69	2	1	3	3	50-59
1	58	167.5	90.5	71.5	5	4	3	3	50-59
1	99	108.5	67	58	5	2	3	3	>=80
2	56	158.5	87.5	80.5	5	1	3	3	50-59
2	27	112.5	73.5	81.5	5	2	3	3	19-49
2	48	138	88.5	63.5	1	1	3	3	19-49
2	52	102.5	68	68	5	2	3	3	50-59
2	53	157.5	100.5	55.5	1	1	3	3	50-59
2	23	111	74	75	5	2	3	3	19-49
2	73	130	67	65	1	1	3	3	70-79
2	26	112.5	66.5	72.5	5	2	3	3	19-49
2	50	127.5	72.5	70	1	1	3	3	50-59
2	57	109	71.5	73	5	2	3	3	50-59
2	51	118	70	64	5	4	3	3	50-59
2	56	95	61.5	49	5	2	3	3	50-59
2	22	107.5	73	80.5	5	2	3	3	19-49
2	65	112.5	72.5	70	5	2	3	3	60-69
2	28	102.5	65	72	5	2	3	3	19-49
2	80	119.5	73	72.5	5	4	3	3	>=80
2	86	119.5	82.5	71	5	1	3	3	>=80
2	29	122.5	82.5	87	5	2	3	3	19-49
2	87	120	74.5	69.5	5	2	3	3	>=80
2	72	162	77.5	72.5	1	1	3	3	70-79
2	34	124	78.5	52	5	1	3	3	19-49
2	33	104.5	66.5	69	5	4	3	3	19-49
2	59	178.5	82	72	1	1	3	3	50-59
2	46	145	86.5	85	5	2	3	3	19-49
2	60	162.5	81.5	69.5	1	1	3	3	60-69
2	65	115.5	78.5	75	5	2	3	3	60-69
2	62	129	87.5	84.5	1	1	3	3	60-69
2	48	153	91	73	1	1	3	3	19-49
2	53	115.5	74	66.5	5	2	3	3	50-59
2	25	103	67	85	5	2	3	3	19-49
2	58	231.5	120	79	2	1	3	3	50-59
2	68	155.5	85	96	5	2	3	3	60-69
2	67	170.5	97.5	64.5	1	1	3	3	60-69
2	25	105.5	73.5	65.5	5	2	3	3	19-49
2	59	185	76	82.5	5	2	3	3	50-59
2	60	158	91	71	1	1	3	3	60-69
2	45	125	79	72.5	5	2	3	3	19-49
2	50	183	97.5	90	1	1	3	3	50-59
2	20	133.5	83	90.5	5	2	3	3	19-49
1	28	117.5	67.5	80	5	2	3	4	19-49
1	63	127.5	70	67.5	5	2	3	4	60-69
1	23	110	67.5	65	5	2	3	4	19-49
1	22	132.5	72.5	72.5	5	2	3	4	19-49
1	20	115.5	77	75	5	2	3	4	19-49
1	69	110	70	65	5	2	3	4	60-69
1	40	122.5	86	72	5	1	3	4	19-49
1	81	125	67.5	66.5	5	4	3	4	>=80
1	51	137.5	80	77	1	1	3	4	50-59
1	45	112.5	62.5	65	5	2	3	4	19-49
1	60	160	77.5	76.5	5	2	3	4	60-69
1	49	130.5	80	77.5	5	2	3	4	19-49
1	47	127.5	82.5	70	5	2	3	4	19-49
1	30	121	80	77	5	2	3	4	19-49
1	54	122.5	80.5	77.5	5	4	3	4	50-59
1	35	120	70	65	5	2	3	4	19-49
1	64	111	71	68	5	2	3	4	60-69
1	46	174.5	92	70.5	1	1	3	4	19-49
1	29	126.5	82	75	5	2	3	4	19-49
1	62	156	99	75	2	1	3	4	60-69
1	39	128	81	79	5	2	3	4	19-49
1	25	112.5	77.5	72	5	2	3	4	19-49
1	54	132.5	60	65	5	2	3	4	50-59
1	65	166.5	85.5	91	5	2	3	4	60-69
1	31	128.5	70	65.5	1	1	3	4	19-49
1	58	129.5	84	75.5	5	2	3	4	50-59
1	40	120	67.5	70	5	2	3	4	19-49
1	42	126.5	83	75	2	1	3	4	19-49
1	74	140.5	71	69.5	5	2	3	4	70-79
1	36	130	77.5	72.5	5	2	3	4	19-49
1	48	134	87	82.5	5	2	3	4	19-49
1	43	121	68	70	5	2	3	4	19-49
1	21	119.5	78	75.5	5	2	3	4	19-49
2	37	115	65	65	5	2	3	4	19-49
2	76	115	67.5	65	5	2	3	4	70-79
2	74	125	65	65.5	1	1	3	4	70-79
2	54	108	80.5	92	5	2	3	4	50-59
2	29	98	65	82.5	5	2	3	4	19-49
2	37	97	70	88.5	5	2	3	4	19-49
2	34	113	81.5	75.5	5	2	3	4	19-49
2	46	125	79	94.5	5	2	3	4	19-49
2	73	164	72.5	99	1	1	3	4	70-79
2	41	107.5	65	67.5	5	2	3	4	19-49
2	68	163	72.5	62	1	1	3	4	60-69
2	25	119.5	79	76	5		3	4	19-49
2	40	112	81.5	77	5	2	3	4	19-49
2	65	118.5	68	90	5	3	3	4	60-69
2	55	125	82.5	78.5	5	2	3	4	50-59
2	43	112.5	72.5	65	5	2	3	4	19-49
2	66	127.5	82	77	1	1	3	4	60-69
2	78	123	82	75	2	1	3	4	70-79
2	48	122	81	68	5	2	3	4	19-49
2	78	170	77.5	65	1	1	3	4	70-79
2	27	112.5	77.5	77.5	5	4	3	4	19-49
2	20	105	67.5	67.5	5	2	3	4	19-49
2	37	143	82	82	5	2	3	4	19-49
2	67	120	70	69	5	2	3	4	60-69
2	81	122	81.5	75	5	4	3	4	>=80
2	39	112.5	72.5	69	5	2	3	4	19-49
2	71	117.5	72.5	62.5	1	1	3	4	70-79
2	35	130	72.5	67.5	5	2	3	4	19-49
2	65	124	69	64.5	1	1	3	4	60-69
2	38	113.5	76.5	75	5	4	3	4	19-49
2	38	125	84.5	73.5	5	2	3	4	19-49
2	26	126	80.5	65	1	1	3	4	19-49
2	73	119.5	71.5	69	5	2	3	4	70-79
2	47	120	72.5	67.5	5	2	3	4	19-49
2	22	90	66	67.5	5	2	3	4	19-49
2	86	177	84.5	79.5	1	1	3	4	>=80
2	32	121	78.5	78.5	5	2	3	4	19-49
2	34	122.5	77.5	72	5	2	3	4	19-49
2	84	142.5	85	62.5	1	1	3	4	>=80
2	50	111	67	70	5	2	3	4	50-59
2	33	116.5	80	72	5	2	3	4	19-49
2	51	125	80	75	5	2	3	4	50-59
2	37	143	96.5	87	5	2	3	4	19-49
1	44	131	82	69.5	5	2	3	5	19-49
1	67	159	73.5	36	5	1	3	5	60-69
1	38	105	70	67	5	2	3	5	19-49
1	54	113.5	67.5	64	5	3	3	5	50-59
1	44	120	75	73.5	5	2	3	5	19-49
1	52	133	91.5	65.5	1	1	3	5	50-59
1	22	126.5	81	79	5	2	3	5	19-49
1	61	137	89.5	78	5	2	3	5	60-69
1	39	131	101.5	75.5	5	2	3	5	19-49
1	46	155	90		5	1	3	5	19-49
1	40	121	81	74	5	1	3	5	19-49
1	47	134	83.5	69.5	5	2	3	5	19-49
1	59	108.5	73.5	73.5	5	2	3	5	50-59
1	57	155	107.5	73.5	1	1	3	5	50-59
1	49	186	103.5	58.5	5	2	3	5	19-49
1	57	147.5	87.5	69	1	1	3	5	50-59
1	75	115	70.5	72.5	5	2	3	5	70-79
1	38	122.5	77	53	5	2	3	5	19-49
2	61	179.5	87	81.5	2	1	3	5	60-69
2	54	142.5	83	75.5	1	1	3	5	50-59
2	61	122.5	80	37	5	2	3	5	60-69
2	64	138.5	97.5	92.5	1	1	3	5	60-69
2	56	123	85	58	1	1	3	5	50-59
2	46	126.5	86	75	1	1	3	5	19-49
2	52	131	75	0	5	2	3	5	50-59
2	20	111.5	60.5	61	5	2	3	5	19-49
2	73	149.5	78.5	66	1	1	3	5	70-79
2	59	137.5	88.5	87.5	5	1	3	5	50-59
2	23	123	82	77.5	5	2	3	5	19-49
2	64	141	82	61.5	2	1	3	5	60-69
2	45	120	80	73	5	2	3	5	19-49
1	40	123.5	78	52.5	5	2	3	6	19-49
1	34	110	70	63	5	2	3	6	19-49
1	42	108.5	70	64	2	1	3	6	19-49
1	52	151.5	98.5	82	1	1	3	6	50-59
1	63	196	104.5	74	2	1	3	6	60-69
1	60	144.5	87	61.5	5	3	3	6	60-69
1	42	124.5	89	72	5	2	3	6	19-49
1	36	141	82.5	62	2	1	3	6	19-49
1	32	120	68.5	50.5	5	2	3	6	19-49
1	66	140	83.5	59	5	2	3	6	60-69
1	39	137.5	84.5	59	5	2	3	6	19-49
1	43	117	88	72	5	2	3	6	19-49
1	22	113	72	67.5	5	2	3	6	19-49
1	67	128.5	77	72.5	5	2	3	6	60-69
2	40	135.5	95	92	5	2	3	6	19-49
2	57	125.5	83.5	67	1	1	3	6	50-59
2	56	129	90.5	82.5	2	1	3	6	50-59
2	40	113.5	76	63.5	5	2	3	6	19-49
2	33	107	76	66	1	1	3	6	19-49
2	48	159	100.5	84	2	1	3	6	19-49
2	52	119	67	65.5	5	2	3	6	50-59
2	67	171.5	86.5	66.5	1	1	3	6	60-69
1	49	142.5	88	77	5	2	3	7	19-49
1	61	133.5	80	55	5	2	3	7	60-69
1	59	156	85	74.5	1	1	3	7	50-59
1	44	116	83	76.5	5	2	3	7	19-49
1	69	136	84.5	67	5	2	3	7	60-69
1	48	140	88	77	5	2	3	7	19-49
1	20	108.5	64	78	5	2	3	7	19-49
1	64	158.5	82	54.5	5	1	3	7	60-69
1	58	133.5	80	68.5	1	1	3	7	50-59
1	34	114	68.5	62.5	5	2	3	7	19-49
1	53	113.5	68.5	49.5	5	4	3	7	50-59
1	52	131.5	85.5	69	1	1	3	7	50-59
1	57	157	83.5	59.5	1	1	3	7	50-59
1	43				5	2	3	7	19-49
2	48	119.5	79	67.5	2	1	3	7	19-49
2	46	103.5	77	72.5	5	2	3	7	19-49
2	53	164	96.5	63	5	1	3	7	50-59
2	82	155	68	67.5	1	1	3	7	>=80
2	39	108	77	99.5	5	2	3	7	19-49
2	53	124.5	72	48	1	1	3	7	50-59
2	61	133	80.5	63	5	1	3	7	60-69
2	32	93	59	60	5	2	3	7	19-49
2	25	110	71.5	73	5	2	3	7	19-49
2	81	133.5	68	65	5	2	3	7	>=80
2	49	130.5	84.5	71.5	5	2	3	7	19-49
2	67	221.5	95	71.5	1	1	3	7	60-69
1	59	152	85.5	73.5	2	1	4	2	50-59
1	35	123.5	80.5	49.5	5	2	4	2	19-49
1	46	122	88	65	1	1	4	2	19-49
1	55	143.5	84.5	48.5	1	1	4	2	50-59
1	65	125.5	84	71	1	1	4	2	60-69
1	34	123.5	81	60	2	1	4	2	19-49
1	61	153	106.5	97	1	1	4	2	60-69
1	56	162.5	92.5	67.5	1	1	4	2	50-59
1	58	130	83.5	78	1	1	4	2	50-59
1	36	123.5	93	68	5	2	4	2	19-49
1	70	134.5	67	69	5	2	4	2	70-79
1	75	113.5	72.5	75	1	1	4	2	70-79
1	70	152.5	81	55.5	5	2	4	2	70-79
1	28	111	82	87	5	2	4	2	19-49
1	53	136	82	68	5	2	4	2	50-59
1	63	140	81	59	1	1	4	2	60-69
1	58	156.5	76.5	53.5	5	2	4	2	50-59
1	44	122	85	70.5	5	2	4	2	19-49
1	58	174.5	92	73.5	5	2	4	2	50-59
1	48	148	109	77	2	1	4	2	19-49
1	43	141	85	79.5	5	2	4	2	19-49
1	45	119	78.5	76.5	1	1	4	2	19-49
2	42	114.5	84	80.5	5	2	4	2	19-49
2	47	128	89	64	5	2	4	2	19-49
2	50	122.5	87	78.5	5	2	4	2	50-59
2	23	112	69	70	5	2	4	2	19-49
2	26	113.5	81	67	5	2	4	2	19-49
2	39	114	78.5	77	5	2	4	2	19-49
2	48	114.5	69	65	5	2	4	2	19-49
2	54	121	71.5	60	1	1	4	2	50-59
2	33	137.5	92.5	74	5	2	4	2	19-49
2	59	136	81	78	5	2	4	2	50-59
2	30	117.5	80	56.5	5	2	4	2	19-49
2	66	116	74.5	77	1	1	4	2	60-69
2	30	132.5	92.5	78	5	2	4	2	19-49
2	34	110	81	87	5	2	4	2	19-49
2	65	139	87	75.5	1	1	4	2	60-69
2	60	150.5	74	75.5	1	1	4	2	60-69
2	48	133	101.5	68	5	1	4	2	19-49
2	81	167.5	97	71	1	1	4	2	>=80
2	36	131.5	87	74.5	1	1	4	2	19-49
2	62	166.5	105.5	67.5	1	1	4	2	60-69
2	67	179	78.5	59	1	1	4	2	60-69
2	28	125	80	70	5	2	4	2	19-49
2	63	154	95.5	71.5	1	1	4	2	60-69
2	41	133	95.5	77.5	5	2	4	2	19-49
2	66	122.5	80	75	1	1	4	2	60-69
1	85	187	81	83	5	4	4	3	>=80
1	35	129.5	84	66	5	2	4	3	19-49
1	24	125	70.5	82.5	5	2	4	3	19-49
1	46	127.5	75.5	71.5	5	2	4	3	19-49
1	74	152.5	91	51	1	1	4	3	70-79
1	36	140	91.5	69.5	5	2	4	3	19-49
1	56	142	92.5	67	5	2	4	3	50-59
1	51	215	116.5	63	5	1	4	3	50-59
1	61	134.5	94.5	63	1	1	4	3	60-69
1	31	109.5	78	67.5	5	2	4	3	19-49
1	62	131	94	79.5	5	1	4	3	60-69
1	66	175.5	100	75	5	3	4	3	60-69
1	23	109.5	69	62.5	5	2	4	3	19-49
1	59	103	64.5	78	1	1	4	3	50-59
1	24	115.5	68	76	5	4	4	3	19-49
1	40	115	74	74	5	2	4	3	19-49
1	73	186.5	88	56	5	3	4	3	70-79
1	76	173.5	93	53	5	1	4	3	70-79
1	57	171.5	89	66	5	1	4	3	50-59
1	44	141.5	92.5	72.5	5	2	4	3	19-49
1	54	143.5	95.5	86.5	5	1	4	3	50-59
1	43	133.5	86	69.5	5	2	4	3	19-49
1	71	133	72	65.5	1	1	4	3	70-79
1	48	126.5	66.5	61.5	5	1	4	3	19-49
1	64	171.5	92	71	1	1	4	3	60-69
1	69	137.5	84	89.5	5	2	4	3	60-69
1	68	130.5	97	90.5	5	2	4	3	60-69
1	47	118	77.5	72	5	2	4	3	19-49
1	45	141	71	91	5	1	4	3	19-49
1	53	177	100	66	5	2	4	3	50-59
1	37	133.5	62.5	63	5	2	4	3	19-49
1	24	125.5	79	68	5	2	4	3	19-49
1	59	155	80	74	5	2	4	3	50-59
1	22	138.5	80	69.5	5	2	4	3	19-49
1	61	140	82.5	78.5	1	1	4	3	60-69
2	59	130	71.5	63	5	1	4	3	50-59
2	39	131.5	78	67	5	2	4	3	19-49
2	54	117.5	79.5	60	2	1	4	3	50-59
2	46	95	67.5	71	5	2	4	3	19-49
2	48	105.5	75.5	81.5	5	2	4	3	19-49
2	28	86	63	72.5	5	2	4	3	19-49
2	67	140.5	83.5	65.5	5	2	4	3	60-69
2	79	150	79	78	5	2	4	3	70-79
2	64	119.5	73.5	84.5	5	2	4	3	60-69
2	42	136	78.5	75.5	5	2	4	3	19-49
2	71	147.5	78.5	66.5	1	1	4	3	70-79
2	47	111.5	66	61	5	2	4	3	19-49
2	66	167	102	52.5	1	1	4	3	60-69
2	67	153.5	95	72	1	1	4	3	60-69
2	76	171	82.5	74	1	1	4	3	70-79
2	55	136.5	87	78	5	3	4	3	50-59
2	63	155.5	83.5	84	1	1	4	3	60-69
2	62	129	77.5	61	5	2	4	3	60-69
2	22	105	60	32	5	1	4	3	19-49
2	75	159	74.5	66.5	1	1	4	3	70-79
2	29	109	74.5	79.5	5	2	4	3	19-49
2	26	102.5	55	80	5	2	4	3	19-49
2	59	145	95.5	67	1	1	4	3	50-59
2	32	103	68	70.5	5	2	4	3	19-49
2	50	114	72	61	5	2	4	3	50-59
2	34	108.5	69	67	5	2	4	3	19-49
2	85	123	68.5	66	1	1	4	3	>=80
1	23	132	71.5	81.5	5	2	4	4	19-49
1	76	149	78	75	5	2	4	4	70-79
1	63	132.5	97.5	91	5	1	4	4	60-69
1	86	140	75	71	5	2	4	4	>=80
1	58	115	75	74	5	2	4	4	50-59
1	22	101.5	51	67.5	5	2	4	4	19-49
1	44	164	87.5	98.5	5	2	4	4	19-49
1	70	145.5	89	86.5	5	2	4	4	70-79
1	62	154.5	85.5	82	1	1	4	4	60-69
1	38	141	86	65	5	4	4	4	19-49
1	37	132.5	80	80.5	5	4	4	4	19-49
1	45	142	75	77	5	2	4	4	19-49
1	66	144	92	82	5	1	4	4	60-69
1	47	162	88	77	1	1	4	4	19-49
1	36	140	80.5	81	5	3	4	4	19-49
1	67	132.5	82.5	75	5	2	4	4	60-69
1	42	125	72	77.5	5	2	4	4	19-49
1	25	131.5	73	81	5	2	4	4	19-49
1	37	120	76.5	76	5	2	4	4	19-49
2	76	138	83.5	75	1	1	4	4	70-79
2	46	129	64.5	70.5	5	2	4	4	19-49
2	51	154.5	85.5	90	1	1	4	4	50-59
2	53	130	91	80.5	5	2	4	4	50-59
2	50	155.5	96.5	93	5	2	4	4	50-59
2	27	117.5	82	89	5	2	4	4	19-49
2	40	111	75	79	5	3	4	4	19-49
2	40	112.5	87.5	78	5	2	4	4	19-49
2	33	121	86.5	67	5	2	4	4	19-49
2	63	124.5	81	75.5	1	1	4	4	60-69
2	56	139	92.5	81	1	1	4	4	50-59
2	74	129	79.5	81.5	1	1	4	4	70-79
2	24	121.5	85.5	74	5	2	4	4	19-49
2	59	135.5	77	73	5	3	4	4	50-59
2	66	164	80.5	71	1	1	4	4	60-69
2	41	141	91	95	5	2	4	4	19-49
2	29	135	91.5	107	5	2	4	4	19-49
2	39	124	81.5	71	1	1	4	4	19-49
2	34	107.5	67.5	71	5	2	4	4	19-49
2	56	117.5	82.5	86	5	2	4	4	50-59
2	47	130	81.5	82	5	2	4	4	19-49
1	63	141	93	67	5	2	4	5	60-69
1	53	178.5	79.5	69.5	1	1	4	5	50-59
1	38	126	86.5	60.5	5	2	4	5	19-49
1	67	109	76	88	5	2	4	5	60-69
1	62	173.5	88	73.5	5	2	4	5	60-69
1	32	133	74.5	62	5	1	4	5	19-49
1	68	179	90		1	1	4	5	60-69
1	56	102	62		5	2	4	5	50-59
1	29	138	75		5	2	4	5	19-49
1	40	140.5	86	79.5	5	3	4	5	19-49
1	66	117.5	81	78	1	1	4	5	60-69
1	34	126	84	54.5	2	1	4	5	19-49
1	33	126	75.5	66.5	5	1	4	5	19-49
1	75	158	77	64	5	2	4	5	70-79
1	82	86	48	63	5	2	4	5	>=80
1	61	135	82.5	73.5	1	1	4	5	60-69
1	85	129.5	73	78	1	1	4	5	>=80
1	65	111.5	68.5	69.5	1	1	4	5	60-69
1	63	110.5	75.5	54	1	1	4	5	60-69
1	27	128	81	64.5	5	1	4	5	19-49
1	59	157.5	92	76.5	5	1	4	5	50-59
2	46	116	77	78	1	1	4	5	19-49
2	76	163.5	91.5	81.5	1	1	4	5	70-79
2	60	151.5	105	89	1	1	4	5	60-69
2	41	104.5	68.5	83.5	5	2	4	5	19-49
2	42	112	67.5	68.5	5	2	4	5	19-49
2	59	171.5	93.5	78	5	2	4	5	50-59
2	63	136	83	75.5	2	1	4	5	60-69
2	78	171.5	84	62	1	1	4	5	70-79
2	62	150	95	99.5	5	2	4	5	60-69
2	33	125	76.5	56	5	2	4	5	19-49
2	51	164.5	85.5	85	2	1	4	5	50-59
2	52	166.5	91.5	62.5	1	1	4	5	50-59
2	43	130	88.5	62	5	2	4	5	19-49
2	58	142.5	72.5	54	1	1	4	5	50-59
2	55	114.5	78	65	5	2	4	5	50-59
2	55	105.5	73.5	59.5	1	1	4	5	50-59
2	59	122	75	64	1	1	4	5	50-59
2	47	157.5	105.5	79	2	1	4	5	19-49
2	53	118.5	86.5	69	1	1	4	5	50-59
2	66	124	74.5	59.5	5	2	4	5	60-69
2	57	138.5	84	70	1	1	4	5	50-59
2	62	148	74.5	69	5	2	4	5	60-69
2	52	111	70.5	82.5	5	2	4	5	50-59
2	36	103.5	72.5	72	5	2	4	5	19-49
2	47	118.5	85.5	78	5	2	4	5	19-49
2	35	113	80	71	5	2	4	5	19-49
2	58	114	79	67.5	1	1	4	5	50-59
2	64	141.5	83.5	79.5	1	1	4	5	60-69
2	40	117.5	74.5	62	5	2	4	5	19-49
2	27	106.5	75	60	5	2	4	5	19-49
2	45	94.5	61.5	60	5	3	4	5	19-49
2	41	109	76	69	5	2	4	5	19-49
2	34	134	99	106	5	2	4	5	19-49
2	30	120.5	84	74	5	1	4	5	19-49
1	58	192	111.5	59.5	5	2	4	6	50-59
1	55	136	89	67	1	1	4	6	50-59
1	60	137	86.5	55.5	5	2	4	6	60-69
1	42	156	95	62.5	5	2	4	6	19-49
1	55	162.5	92.5	73	5	2	4	6	50-59
1	47	139.5	88.5	58	5	2	4	6	19-49
1	28	134.5	76.5	64.5	5	2	4	6	19-49
1	73	156.5	87	77	1	1	4	6	70-79
1	44	148.5	98.5	57	5	4	4	6	19-49
1	45	136	77.5	74	5	2	4	6	19-49
1	43	140	85.5	79.5	1	1	4	6	19-49
1	32	142	77.5	70	5	2	4	6	19-49
1	47	140	98.5	73.5	1	1	4	6	19-49
1	42	132.5	69	60.5	5	2	4	6	19-49
1	22	145	92.5	70.5	5	1	4	6	19-49
1	56	150.5	92	68	1	1	4	6	50-59
1	57	131	86.5	82	1	1	4	6	50-59
1	50	149.5	86.5	55	1	1	4	6	50-59
1	35	122	78	70	1	1	4	6	19-49
1	26	126.5	86	71.5	5	2	4	6	19-49
1	63	126	75	71	1	1	4	6	60-69
1	62	139	89	66	1	1	4	6	60-69
1	68	122.5	85.5	69	1	1	4	6	60-69
1	28	128	79.5	65	5	2	4	6	19-49
1	32	128.5	81	79.5	5	2	4	6	19-49
1	43	145.5	85.5	51	5	1	4	6	19-49
1	66	129	73	53	1	1	4	6	60-69
1	30	132.5	89.5	63	5	2	4	6	19-49
1	66	147.5	97.5	72.5	2	1	4	6	60-69
1	64	125.5	69.5	68.5	1	1	4	6	60-69
1	42	122.5	79.5	58.5	5	2	4	6	19-49
1	38	146	83	72.5	5	2	4	6	19-49
1	32	117.5	69	58	5	2	4	6	19-49
1	56	129.5	90	83.5	1	1	4	6	50-59
1	33	116	78.5	58	5	1	4	6	19-49
2	38	116.5	78	72	5	2	4	6	19-49
2	55	135.5	101	63.5	5	2	4	6	50-59
2	38	117.5	81.5	74.5	5	2	4	6	19-49
2	50	105.5	74.5	76	5	2	4	6	50-59
2	62	147.5	78	75	1	1	4	6	60-69
2	54	188.5	116.5	53.5	1	1	4	6	50-59
2	23	116	76.5	87	5	2	4	6	19-49
2	25	102	66.5	71.5	5	2	4	6	19-49
2	43	122.5	71	68	5	2	4	6	19-49
2	80	124	64	61	1	1	4	6	>=80
2	25	111.5	64	64	5	2	4	6	19-49
2	40	110	71	65	5	2	4	6	19-49
2	85	113	72.5	74.5	1	1	4	6	>=80
2	63	133.5	76.5	64.5	1	1	4	6	60-69
2	60	147.5	79.5	74	5	2	4	6	60-69
2	48	108	71	61	5	2	4	6	19-49
2	35	107.5	61.5	74	5	2	4	6	19-49
2	33	117	81.5	62.5	5	2	4	6	19-49
2	31	123	73	70.5	5	3	4	6	19-49
2	47	137.5	88	77.5	5	2	4	6	19-49
2	54	129	87.5	60	1	1	4	6	50-59
2	27	106.5	73	92	5	2	4	6	19-49
2	58	163.5	88	70.5	5	2	4	6	50-59
2	48	151	87.5	60	1	1	4	6	19-49
2	42	100.5	62	69.5	5	2	4	6	19-49
2	50	139.5	92	78.5	5	2	4	6	50-59
2	38	102.5	70	57.5	5	2	4	6	19-49
2	32	112	63.5	54	5	2	4	6	19-49
2	64	149.5	82	71	1	1	4	6	60-69
2	24	125.5	76	78.5	5	2	4	6	19-49
2	42	115.5	75.5	67	1	1	4	6	19-49
2	62	111.5	66.5	72.5	5	2	4	6	60-69
2	65	92	58	67.5	1	1	4	6	60-69
2	54	131	89.5	59	1	1	4	6	50-59
2	31	108	72.5	71	5	2	4	6	19-49
2	61	149.5	88.5	70.5	1	1	4	6	60-69
2	33	109	75.5	67	5	2	4	6	19-49
1	34	116	88.5	67	5	2	5	2	19-49
1	30	134	82	62.5	5	2	5	2	19-49
1	64	170	82	78	5	2	5	2	60-69
1	53	141.5	75.5	77.5	5	2	5	2	50-59
1	54	121	87.5	80.5	5	2	5	2	50-59
1	29	121.5	63	64	5	2	5	2	19-49
1	28	151.5	93	86	5	2	5	2	19-49
1	43	116.5	73	74	5	4	5	2	19-49
1	39	137	93.5	81.5	5	4	5	2	19-49
1	60	154.5	102.5	101	2	1	5	2	60-69
1	53	120	74.5	71.5	1	1	5	2	50-59
1	47	129	81	53.5	5	2	5	2	19-49
1	58	130	86	72.5	5	2	5	2	50-59
1	66	106	60.5	57	5	2	5	2	60-69
1	31	123.5	90	74.5	5	2	5	2	19-49
1	58	154.5	94.5	72	1	1	5	2	50-59
2	40	116.5	78	93.5	5	2	5	2	19-49
2	27	117	82	82	5	2	5	2	19-49
2	64	147	91.5	61	1	1	5	2	60-69
2	78	182.5	88	57	1	1	5	2	70-79
2	39	127.5	80	67.5	5	2	5	2	19-49
2	61	120.5	74	78	5	2	5	2	60-69
2	68	140.5	90.5	60	1	1	5	2	60-69
2	59	176	99.5	87	2	1	5	2	50-59
2	53	114	77	73	1	1	5	2	50-59
2	58	107	70.5	92	1	1	5	2	50-59
2	57	110	73.5	59.5	1	1	5	2	50-59
2	38	97	62	67.5	5	2	5	2	19-49
2	63	130.5	88.5	71.5	1	1	5	2	60-69
2	34	107.5	65.5	75	5	2	5	2	19-49
2	36	121	78	80	5	2	5	2	19-49
2	37	104.5	72	74.5	5	2	5	2	19-49
2	50	123.5	91	76	5	2	5	2	50-59
2	66	130	75.5	80	2	1	5	2	60-69
2	59	133.5	80.5	90	5	2	5	2	50-59
2	35	112	81	74	5	2	5	2	19-49
2	39	117	89.5	97	5	2	5	2	19-49
2	69	152.5	80	75	5	2	5	2	60-69
2	23	119.5	75.5	67.5	5	2	5	2	19-49
2	52	127	83	87	5	2	5	2	50-59
2	33	112.5	74	61	5	2	5	2	19-49
2	38	132.5	96.5	63.5	5	2	5	2	19-49
2	41	111.5	78	71.5	5	2	5	2	19-49
2	63	174.5	102	60.5	5	2	5	2	60-69
1	44	107.5	72.5	74	5	2	5	3	19-49
1	37	117.5	67.5	71.5	5	2	5	3	19-49
1	21	110	70	70	5	2	5	3	19-49
1	22	110	65	79.5	5	2	5	3	19-49
1	44	105	75	67	5	2	5	3	19-49
1	54	129	81.5	79	1	1	5	3	50-59
1	35	120	75	71	5	2	5	3	19-49
1	48	128.5	78	53.5	1	1	5	3	19-49
1	57	150	95	71	5	1	5	3	50-59
1	40	130	80	76	5	2	5	3	19-49
1	58	120	87.5	82	5	2	5	3	50-59
1	79	120	78	74	5	2	5	3	70-79
1	51	115	80	80	5	2	5	3	50-59
1	55	138	85	80	5	2	5	3	50-59
1	37	125	80	80	5	4	5	3	19-49
1	25	110	75	74	5	4	5	3	19-49
1	42	115	80	68	1	1	5	3	19-49
1	43	130	80	80	5	2	5	3	19-49
1	46	120	75	72	5	2	5	3	19-49
1	63	120	80	72	5	3	5	3	60-69
1	82	115	77.5	74.5	1	1	5	3	>=80
1	25	119	58	72	5	2	5	3	19-49
1	38	135	81.5	82	5	2	5	3	19-49
1	76	122.5	85.5	86.5	1	1	5	3	70-79
1	39	120	75	78	5	2	5	3	19-49
1	77	125	85	78	5	2	5	3	70-79
1	35	111	74.5	64	5	2	5	3	19-49
1	52	113.5	79	89	5	2	5	3	50-59
1	56	145	68	57	2	1	5	3	50-59
1	26	120	79.5	72	5	2	5	3	19-49
1	41	119	80.5	67.5	5	2	5	3	19-49
2	46	121.5	84.5	87.5	5	2	5	3	19-49
2	59	154.5	88.5	57	1	1	5	3	50-59
2	57	122	78.5	56	5	2	5	3	50-59
2	77	131.5	60	58.5	1	1	5	3	70-79
2	53	112	76	65	5	2	5	3	50-59
2	68	158	78.5	78	1	1	5	3	60-69
2	55	139	84	68	1	1	5	3	50-59
2	71	159	85	72.5	5	1	5	3	70-79
2	40	119	81.5	65.5	5	2	5	3	19-49
2	25	116	77	66	5	2	5	3	19-49
2	58	130	70	72	5	2	5	3	50-59
2	39	124.5	83	84	2	1	5	3	19-49
2	30	88.5	69.5	67.5	5	2	5	3	19-49
2	63	158	93	72	1	1	5	3	60-69
2	43	111	81	72	5	2	5	3	19-49
2	78	162.5	79.5	78.5	1	1	5	3	70-79
2	74	135.5	67	84	1	1	5	3	70-79
2	41	148	85	89	5	2	5	3	19-49
2	44	119	86	82	5	2	5	3	19-49
2	20	109.5	63	67	5	4	5	3	19-49
2	86	127.5	70	62.5	5	2	5	3	>=80
2	21	116	74	51.5	5	2	5	3	19-49
2	60	125	77.5	60	5	2	5	3	60-69
2	79	108	66	96	1	1	5	3	70-79
2	84	132.5	80.5	64.5	1	1	5	3	>=80
2	66	142	71.5	65	1	1	5	3	60-69
2	69	135	71	71.5	1	1	5	3	60-69
2	43	103	70.5	77	5	2	5	3	19-49
2	31	117.5	77.5	76.5	5	2	5	3	19-49
2	61	125	80	82	5	1	5	3	60-69
2	42	115	70	68	5	2	5	3	19-49
2	75	140	80	82	1	1	5	3	70-79
2	41	128.5	86	62.5	5	2	5	3	19-49
2	21	125.5	87	101	5	2	5	3	19-49
2	73	122.5	70	60	5	4	5	3	70-79
2	38	106.5	68	70	5	2	5	3	19-49
2	33	107.5	57.5	34	5	2	5	3	19-49
2	69	152.5	80	75	5	2	5	3	60-69
2	27	104	66.5	70	5	2	5	3	19-49
2	62	120	70	66	1	1	5	3	60-69
2	50	126.5	66	82	5	2	5	3	50-59
2	33	105	65.5	92.5	5	2	5	3	19-49
2	62	128	70.5	70	1	1	5	3	60-69
2	64	135.5	82	67	1	1	5	3	60-69
2	35	128	81	73	5	2	5	3	19-49
2	36	100.5	58.5	64.5	5	2	5	3	19-49
2	28	121.5	77.5	92	5	2	5	3	19-49
1	69	143	83.5	59	1	1	5	4	60-69
1	59	135	93	74.5	2	1	5	4	50-59
1	52	144	99	68	2	1	5	4	50-59
1	60	139	85	61	5	2	5	4	60-69
1	53	148.5	93	81.5	1	1	5	4	50-59
1	71	145	82.5	86	5	4	5	4	70-79
1	37	121.5	85.5	64	5	2	5	4	19-49
2	58	141.5	81.5	75	1	1	5	4	50-59
2	61	127	89.5	72	1	1	5	4	60-69
2	37	127.5	90	81.5	5	1	5	4	19-49
2	49	123.5	90.5	74	5	2	5	4	19-49
2	32	118	78.5	78.5	5	2	5	4	19-49
2	70	131.5	80.5	48	1	1	5	4	70-79
2	51	141.5	81	66	5	2	5	4	50-59
2	33	107.5	72	74	5	2	5	4	19-49
2	73	134	75	79	1	1	5	4	70-79
2	80	153.5	76	62	5	2	5	4	>=80
2	62	96	68	91	5	2	5	4	60-69
2	54	130.5	91.5	83.5	5	2	5	4	50-59
2	28	100	67.5	58	5	2	5	4	19-49
2	25	102.5	58	54.5	5	2	5	4	19-49
2	70	134.5	87.5	59	1	1	5	4	70-79
1	57	166.5	115	90	5	1	5	5	50-59
1	40	148	103.5	89.5	5	2	5	5	19-49
1	45	126	82	56	5	2	5	5	19-49
1	53	123.5	82	63	5	2	5	5	50-59
1	20	128	72	58	5	2	5	5	19-49
1	69	141.5	75.5	70	1	1	5	5	60-69
1	61	139	92	95.5	5	2	5	5	60-69
1	56	141	78.5	70.5	5	2	5	5	50-59
1	34	136.5	77	86	5	2	5	5	19-49
1	35	144	92.5	74.5	5	2	5	5	19-49
1	61	178	90.5	83.5	5	3	5	5	60-69
1	43	126	77.5	60	5	4	5	5	19-49
1	26	149	96	70.5	2	1	5	5	19-49
1	41	121.5	74.5	67.5	5	2	5	5	19-49
1	29	126.5	72.5	71	5	2	5	5	19-49
1	72	123.5	71.5	65.5	1	1	5	5	70-79
1	47	108	76.5	75.5	1	1	5	5	19-49
1	44	125.5	78	73.5	1	1	5	5	19-49
1	67	124	78.5	68	5	2	5	5	60-69
1	51	164	89	69.5	5	1	5	5	50-59
1	23	132.5	82.5	86	5	2	5	5	19-49
1	32	138	93.5	65	5	2	5	5	19-49
1	65	143.5	84	75.5	5	3	5	5	60-69
1	38	168.5	94	78	5	2	5	5	19-49
1	23	138	74	59.5	5	2	5	5	19-49
1	25	122	80	61	5	2	5	5	19-49
1	24	145	72.5	66	5	2	5	5	19-49
1	42	147.5	91	64	1	1	5	5	19-49
2	37	120.5	88	77.5	5	2	5	5	19-49
2	36	156	112.5	105.5	5	2	5	5	19-49
2	25	113.5	66.5	83.5	5	2	5	5	19-49
2	50	119.5	77.5	88	5	2	5	5	50-59
2	55	121	77	82.5	5	2	5	5	50-59
2	33	109	78	50	5	2	5	5	19-49
2	31	116.5	78.5	63	5	2	5	5	19-49
2	54	128	84.5	102	5	2	5	5	50-59
2	64	118	72.5	68.5	1	1	5	5	60-69
2	82	126	85	72.5	1	1	5	5	>=80
2	76	141.5	97.5	97	1	1	5	5	70-79
2	69	137.5	82	65.5	2	1	5	5	60-69
2	29	100	71	74.5	5	2	5	5	19-49
2	57	108	81.5	80	1	1	5	5	50-59
2	47	122	69	68	5	2	5	5	19-49
2	54	163.5	96	87	1	1	5	5	50-59
2	23	120	61.5	74	5	3	5	5	19-49
2	43	125	86.5	70.5	5	2	5	5	19-49
2	56	130	89.5	71.5	1	1	5	5	50-59
2	70	152.5	97.5	91.5	5	2	5	5	70-79
2	72	161.5	82	49	2	1	5	5	70-79
2	44	109	72	55.5	5	2	5	5	19-49
2	45	117.5	70	84	5	2	5	5	19-49
2	51	116.5	73	78	5	2	5	5	50-59
2	28	140	92.5	97	5	1	5	5	19-49
2	33	123	76	80.5	5	2	5	5	19-49
1	41	107	70.5	60.5	5	2	5	6	19-49
1	28	159	83.5	75.5	5	2	5	6	19-49
1	84	119	67.5	67.5	5	2	5	6	>=80
1	61	126	80	78	5	2	5	6	60-69
1	66	134.5	51.5	75.5	1	1	5	6	60-69
1	62	132	86	76.5	1	1	5	6	60-69
1	29	128	71.5	56	5	2	5	6	19-49
1	31	121	69.5	68	5	2	5	6	19-49
1	50	126	81	66	5	2	5	6	50-59
1	57	97.5	60	62	5	1	5	6	50-59
1	47	122.5	81.5	68	5	3	5	6	19-49
1	74	147.5	72	55.5	1	1	5	6	70-79
1	45	132.5	86.5	77.5	1	1	5	6	19-49
2	40	110.5	70	62	5	2	5	6	19-49
2	58	140	86	63.5	5	2	5	6	50-59
2	65	163.5	92.5	73	5	2	5	6	60-69
2	71	127	71.5	77	1	1	5	6	70-79
2	78	143	73	60	1	1	5	6	70-79
2	35	103	64.5	70.5	5	2	5	6	19-49
2	34	100	63.5	77	5	2	5	6	19-49
2	66	147.5	86.5	61.5	1	1	5	6	60-69
2	58	173	96.5	47	1	1	5	6	50-59
2	62	126.5	85	63.5	5	2	5	6	60-69
2	49	107	62.5	49.5	5	1	5	6	19-49
2	74	131.5	81	76	1	1	5	6	70-79
2	68	129.5	79	59	5	2	5	6	60-69
2	65	146.5	82	54	1	1	5	6	60-69
2	34	109	68.5	63	5	2	5	6	19-49
2	52	117.5	75	59.5	1	1	5	6	50-59
2	75	176	91.5	80	1	1	5	6	70-79
1	67	149.5	87.5	75	5	2	5	7	60-69
1	51	118	82.5	60	5	3	5	7	50-59
1	43	200	129	107.5	5	2	5	7	19-49
1	36	135	87	74	5	2	5	7	19-49
1	34	109.5	61.5	56.5	5	2	5	7	19-49
1	44	149.5	90.5	68.5	1	1	5	7	19-49
1	63	114	55.5	72.5	5	2	5	7	60-69
1	49	116	78	81	1	1	5	7	19-49
1	57	124.5	76.5	60	5	2	5	7	50-59
1	61	187	90.5	93	2	1	5	7	60-69
1	43	133	102	74	1	1	5	7	19-49
1	32	155.5	110.5	112.5	5	3	5	7	19-49
1	31	128	78.5	63	5	2	5	7	19-49
1	54	135.5	100	75.5	5	2	5	7	50-59
1	34	119	81	70	5	2	5	7	19-49
1	60	155.5	98.5	73	5	2	5	7	60-69
1	51	145	86	61.5	1	1	5	7	50-59
1	47	150	102	73.5	1	1	5	7	19-49
1	23	134	77	55	5	2	5	7	19-49
1	31	123	88	71	5	2	5	7	19-49
1	25	119	63.5	75.5	5	2	5	7	19-49
1	63	142.5	80.5	64.5	1	1	5	7	60-69
1	24	135.5	87	98	5	2	5	7	19-49
1	26	127.5	79	69.5	5	2	5	7	19-49
2	59	144.5	71.5	50	5	2	5	7	50-59
2	50	136.5	89	59.5	5	2	5	7	50-59
2	51	153	84	63.5	5	2	5	7	50-59
2	51	142	89.5	71	5	3	5	7	50-59
2	26	110	60.5	70	5	2	5	7	19-49
2	30	114	82.5	74.5	5	2	5	7	19-49
2	49	126	91	51.5	5	3	5	7	19-49
2	58	123	73.5	63.5	2	1	5	7	50-59
2	55	120.5	74.5	72	5	2	5	7	50-59
2	55	132.5	81.5	67	1	1	5	7	50-59
2	24	109.5	71	57.5	5	2	5	7	19-49
2	53	164	100	86	5	3	5	7	50-59
2	23	108	75	62.5	5	2	5	7	19-49
2	40	112	75.5	64	5	2	5	7	19-49
2	39	105.5	75	58.5	5	3	5	7	19-49
2	31	117.5	80.5	66	5	2	5	7	19-49
2	64	151	87	67	1	1	5	7	60-69
2	48	151.5	87	71	2	1	5	7	19-49
2	52	139	100	79.5	5	2	5	7	50-59
2	48	144	106	63	5	2	5	7	19-49
2	41	132	92.5	77	5	2	5	7	19-49
2	65	136.5	83.5	71.5	1	1	5	7	60-69
2	55	133	89.5	75.5	5	3	5	7	50-59
2	42	143.5	102.5	75.5	1	1	5	7	19-49
1	83	167	87.5	60	5	4	6	1	>=80
1	43	135	89	56	5	2	6	1	19-49
1	61	146	87	54.5	5	2	6	1	60-69
1	24	118	80	67.5	5	2	6	1	19-49
1	41	141	92.5	81.5	5	2	6	1	19-49
1	47	137.5	89	82.5	5	2	6	1	19-49
1	25	136.5	79	53	5	2	6	1	19-49
1	31	137	67.5	63	5	2	6	1	19-49
1	25	130	84.5	58.5	5	2	6	1	19-49
1	52	139	86	54	5	2	6	1	50-59
1	50	122	75	66	5	1	6	1	50-59
1	41	140.5	84.5	77	5	2	6	1	19-49
1	83	159.5	82.5	73.5	1	1	6	1	>=80
1	39	127.5	86.5	84.5	5	4	6	1	19-49
1	22	115.5	70.5	67.5	5	2	6	1	19-49
1	39	165.5	93.5	87.5	2	1	6	1	19-49
1	48	162.5	99.5	70	1	1	6	1	19-49
1	42	153.5	113	115.5	5	1	6	1	19-49
1	56	126	63.5	57.5	5	2	6	1	50-59
1	35	132.5	82	55	1	1	6	1	19-49
1	49	158.5	95.5	99.5	5	2	6	1	19-49
1	46	133.5	89	84	5	2	6	1	19-49
1	60	131.5	78.5	59.5	5	2	6	1	60-69
1	36	125	65.5	72	5	2	6	1	19-49
1	32	125.5	82	70.5	5	2	6	1	19-49
1	50	147.5	90.5	60.5	5	2	6	1	50-59
1	53	128.5	74.5	64	5	2	6	1	50-59
1	28	111.5	66	52.5	5	2	6	1	19-49
1	35	142.5	95	84	5	2	6	1	19-49
1	49	133.5	88	73	5	2	6	1	19-49
1	20	127	74	62.5	5	2	6	1	19-49
2	72	137	80	66	1	1	6	1	70-79
2	43	127	80	79.5	5	2	6	1	19-49
2	42	114	76.5	66.5	5	2	6	1	19-49
2	38	109	78	70.5	5	2	6	1	19-49
2	58	128.5	81	61	2	1	6	1	50-59
2	69	147.5	97.5	52	1	1	6	1	60-69
2	55	158.5	98	63.5	1	1	6	1	50-59
2	49	134.5	76.5	77	5	2	6	1	19-49
2	26	100	61	59	5	2	6	1	19-49
2	46	136.5	90.5	75	1	1	6	1	19-49
2	27	122	75.5	92	5	2	6	1	19-49
2	33	127.5	85	75.5	2	1	6	1	19-49
2	78	174.5	96.5	68.5	2	1	6	1	70-79
2	74	111	71	60	1	1	6	1	70-79
2	39	102.5	62.5	64	5	2	6	1	19-49
2	33	117.5	67.5	98	5	2	6	1	19-49
2	21	114.5	76	85	5	2	6	1	19-49
2	82	168	95.5	86	1	1	6	1	>=80
2	53	124.5	79	72	5	2	6	1	50-59
2	75	140	85	73	1	1	6	1	70-79
2	37	136	91	84.5	5	1	6	1	19-49
2	44	124	82.5	74.5	5	2	6	1	19-49
2	26	121	80.5	71	5	2	6	1	19-49
2	21	123.5	81.5	71	5	2	6	1	19-49
2	26	133.5	82	74.5	5	2	6	1	19-49
2	26	128.5	86	72	5	2	6	1	19-49
2	36	129.5	81	75.5	5	2	6	1	19-49
2	20	121	84.5	99.5	5	2	6	1	19-49
2	80	124	76.5	70.5	1	1	6	1	>=80
2	74	178.5	84	72.5	1	1	6	1	70-79
2	40	131	86.5	76.5	5	2	6	1	19-49
2	50	128	78	60.5	5	2	6	1	50-59
2	61	125	74	80.5	5	2	6	1	60-69
2	38	113.5	78.5	78	5	2	6	1	19-49
2	67	146.5	84.5	75.5	2	1	6	1	60-69
2	48	115.5	70	65	5	2	6	1	19-49
2	39	108.5	70	62	5	2	6	1	19-49
2	23	95	60	66	5	2	6	1	19-49
2	52	184	99.5	76.5	1	1	6	1	50-59
2	47	123	93.5	77	5	2	6	1	19-49
2	46	111.5	77.5	82	5	2	6	1	19-49
2	53	131.5	82.5	81	5	2	6	1	50-59
2	29	118	83.5	71.5	5	1	6	1	19-49
1	28	122.5	74	55.5	5	2	6	2	19-49
1	36	127.5	68.5	56.5	5	2	6	2	19-49
1	22	120.5	79.5	65	5	2	6	2	19-49
1	62	145.5	96.5	54	1	1	6	2	60-69
1	72	148.5	88.5	84	2	1	6	2	70-79
1	43	113.5	71.5	66.5	5	2	6	2	19-49
1	55	135.5	82	58	5	1	6	2	50-59
1	65	125.5	81.5	86.5	5	2	6	2	60-69
1	51	165.5	103.5	68	2	1	6	2	50-59
1	24	120.5	80.5	82	5	2	6	2	19-49
1	62	129	59	80.5	1	1	6	2	60-69
1	37	141	88	69.5	5	2	6	2	19-49
1	42	110.5	74	58	5	2	6	2	19-49
1	52	157	94.5	63	5	2	6	2	50-59
1	22	132.5	68	59	5	2	6	2	19-49
1	48	118	65.5	64.5	5	2	6	2	19-49
1	59	152	87.5	74.5	1	1	6	2	50-59
1	74	157.5	90	64	5	1	6	2	70-79
1	45	133	91	60	5	2	6	2	19-49
1	58	103	68.5	52	5	2	6	2	50-59
1	69	120.5	69.5	68	5	2	6	2	60-69
1	59	140	90	69	5	4	6	2	50-59
1	73	130	80	60	5	2	6	2	70-79
1	37	129.5	77.5	65.5	5	2	6	2	19-49
1	28	110	64.5	65.5	5	2	6	2	19-49
1	59	125.5	76	60.5	5	2	6	2	50-59
1	66	141.5	80	76	1	1	6	2	60-69
1	71	132.5	80	60.5	5	2	6	2	70-79
1	39	161	74	71.5	2	1	6	2	19-49
1	38	110	70	59.5	5	2	6	2	19-49
1	27	120	77.5	64	5	2	6	2	19-49
1	55	175	90	74.5	1	1	6	2	50-59
2	51	117.5	78	73.5	5	2	6	2	50-59
2	29	114	80	78	5	2	6	2	19-49
2	56	140	93	65	1	1	6	2	50-59
2	36	112.5	65.5	65	5	2	6	2	19-49
2	83	121.5	76.5	87.5	1	1	6	2	>=80
2	57	120	78.5	54	5	2	6	2	50-59
2	48	114.5	76	57.5	5	2	6	2	19-49
2	54	119	79.5	70	1	1	6	2	50-59
2	80	128.5	75	80.5	1	1	6	2	>=80
2	48	136.5	87.5	87.5	5	2	6	2	19-49
2	73	141.5	82	66	1	1	6	2	70-79
2	60	133.5	87	89	1	1	6	2	60-69
2	70	135	72.5	72	5	2	6	2	70-79
2	31	111.5	70.5	76.5	5	2	6	2	19-49
2	40	127	78.5	62.5	5	2	6	2	19-49
2	44	113.5	80	61.5	5	2	6	2	19-49
2	26	112.5	61	67	5	2	6	2	19-49
2	50	116.5	73	42	5	1	6	2	50-59
2	76	141.5	82	66.5	1	1	6	2	70-79
2	67	127	85.5	60	5	2	6	2	60-69
2	61	137.5	84	68.5	5	2	6	2	60-69
2	55	119	70	65.5	5	2	6	2	50-59
2	83	131.5	90.5	82.5	1	1	6	2	>=80
2	54	138.5	88.5	58.5	2	1	6	2	50-59
2	47	126.5	85	58.5	5	2	6	2	19-49
2	41	110	77.5	59.5	5	2	6	2	19-49
2	54	125	75	65	5	2	6	2	50-59
2	36	135	65	70	5	2	6	2	19-49
2	63	120	80	58	1	1	6	2	60-69
2	20	140	90	85	5	2	6	2	19-49
2	44	130	82	72	5	2	6	2	19-49
2	20	100.5	64.5	76	5	2	6	2	19-49
2	44	112.5	75	62	5	2	6	2	19-49
2	66	137.5	80	63.5	2	1	6	2	60-69
2	36	121	77	69	5	2	6	2	19-49
2	57	133.5	87.5	76.5	1	1	6	2	50-59
2	30	102	66.5	70	5	2	6	2	19-49
2	47	105.5	65	75.5	5	2	6	2	19-49
2	28	114.5	80	76.5	5	2	6	2	19-49
2	75	135	80	61.5	1	1	6	2	70-79
2	42	102.5	75	61.5	5	2	6	2	19-49
2	22	111	66.5	73.5	5	2	6	2	19-49
2	32	107.5	72.5	59	5	2	6	2	19-49
2	23	95	62.5	57	5	2	6	2	19-49
2	85	137.5	85	62.5	2	1	6	2	>=80
2	52	145	87.5	66.5	1	1	6	2	50-59
2	77	125	80	60.5	1	1	6	2	70-79
1	51	106.5	70	68	1	1	6	3	50-59
1	31	145	85.5	55	2	1	6	3	19-49
1	21	118.5	71	71	5		6	3	19-49
1	35	130	89	67.5	5	3	6	3	19-49
1	60	207	94.5	64	2	1	6	3	60-69
1	55	153.5	86.5	66	1	1	6	3	50-59
1	44	140	94.5	96.5	5	4	6	3	19-49
1	73	149.5	88	82	1	1	6	3	70-79
1	27	128.5	76.5	63	5	2	6	3	19-49
1	42	121	79.5	72	5	2	6	3	19-49
1	25	151.5	106	92	5	2	6	3	19-49
1	50	131.5	77	85	5	2	6	3	50-59
1	57	143	90	81.5	1	1	6	3	50-59
1	41	119	72.5	58.5	5	2	6	3	19-49
1	36	125.5	70.5	57	5	3	6	3	19-49
1	79	144	55	62	5	2	6	3	70-79
1	38	127	89.5	83	1	1	6	3	19-49
1	53	122.5	89.5	73.5	5	2	6	3	50-59
1	69	159.5	90	59	2	1	6	3	60-69
2	55	129.5	94.5	66	5	2	6	3	50-59
2	34	127.5	84	90	5	1	6	3	19-49
2	32	106	71	62.5	5	2	6	3	19-49
2	58	141	71.5	56	5	1	6	3	50-59
2	52	121	88.5	72.5	5	2	6	3	50-59
2	35	141	76	64.5	5	2	6	3	19-49
2	32	118	76.5	65.5	5	2	6	3	19-49
2	54	131	76	66.5	5	1	6	3	50-59
2	40	117	86.5	74.5	5	2	6	3	19-49
2	76	112	70	71.5	1	1	6	3	70-79
2	78	166	88	73.5	5	2	6	3	70-79
2	51	110.5	82.5	78	5	2	6	3	50-59
2	65	139.5	77.5	77	5	1	6	3	60-69
2	30	125	86	83.5	5	2	6	3	19-49
2	64	151.5	87.5	73	1	1	6	3	60-69
2	33	111.5	76	62.5	5	2	6	3	19-49
2	63	162.5	90	56	5	1	6	3	60-69
2	45	138	80	72.5	5	2	6	3	19-49
2	31	152	107.5	72.5	5	2	6	3	19-49
2	38	106	69	69.5	5	2	6	3	19-49
2	35	116.5	77.5	78	5	1	6	3	19-49
2	65	137.5	77	69	1	1	6	3	60-69
2	54	170	106	63	1	1	6	3	50-59
1	49	130.5	81	71	5	2	6	4	19-49
1	32	122	78.5	88	5	2	6	4	19-49
2	50	122.5	85.5	87.5	1	1	6	4	50-59
1	58	147	88	67	5	2	6	4	50-59
1	46	149	87	77.5	5	2	6	4	19-49
2	20	108	77.5	83	5	2	6	4	19-49
1	38	128.5	85.5	69	5	2	6	4	19-49
2	33	98	66	66	5	2	6	4	19-49
2	49	118.5	70.5	66	5	2	6	4	19-49
2	74	159	87	63.5	5	1	6	4	70-79
2	35	106	70	68	5	2	6	4	19-49
2	35	107	72	68.5	5	2	6	4	19-49
2	64	147	76	70	2	1	6	4	60-69
1	55	124	82.5	63.5	5	2	6	4	50-59
1	31	149	86.5	74.5	5	1	6	4	19-49
1	34	131.5	83.5	90	5	2	6	4	19-49
2	62	112.5	66	65	1	1	6	4	60-69
1	64	145	97	56.5	1	1	6	4	60-69
1	74	166.5	66.5	61	1	1	6	4	70-79
2	27	116	70	68.5	5	2	6	4	19-49
2	43	159	103	71	5	1	6	4	19-49
2	69	159.5	103.5	68	1	1	6	4	60-69
1	48	127	80.5	63	1	1	6	4	19-49
2	29	142.5	93	86	5	2	6	4	19-49
1	58	127	74.5	77	5	2	6	4	50-59
1	31	114	62	58.5	5	2	6	5	19-49
1	54	135	89	66.5	5	3	6	5	50-59
1	40	127	86	72.5	5	2	6	5	19-49
1	48	167	93.5	57.5	1	1	6	5	19-49
1	29	110.5	84	66	5	2	6	5	19-49
1	50	101	60	55.5	5	4	6	5	50-59
1	78	188.5	89	86.5	5	2	6	5	70-79
1	59	169	107	80.5	2	1	6	5	50-59
1	30	119	80	75	5	2	6	5	19-49
1	44	139.5	100.5	65.5	5	2	6	5	19-49
1	23	135	75	70	5	2	6	5	19-49
1	81	162.5	74	74.5	5	3	6	5	>=80
1	84	176	78	65	1	1	6	5	>=80
1	65	158.5	92	69	2	1	6	5	60-69
1	44	124	86	64	5	2	6	5	19-49
1	34	140	81	78	5	3	6	5	19-49
1	86	184	96.5	72	2	1	6	5	>=80
1	55	143.5	101.5	91.5	1	1	6	5	50-59
1	74	140.5	84	84	2	1	6	5	70-79
1	43	127	77	68.5	5	3	6	5	19-49
1	20	132	77.5	79	5	2	6	5	19-49
1	29	140.5	89	76.5	5	2	6	5	19-49
1	41	120.5	76.5	59	5	2	6	5	19-49
1	67	178	91	59	5	4	6	5	60-69
1	82	126	79	63	5	2	6	5	>=80
1	72	106	65	65.5	1	1	6	5	70-79
1	33	136.5	85.5	84	5	2	6	5	19-49
2	63	150.5	85	65	1	1	6	5	60-69
2	60	134	89	68	1	1	6	5	60-69
2	61	152.5	97	63	5	2	6	5	60-69
2	41	119.5	77	56.5	5	2	6	5	19-49
2	54	104.5	61.5	64	5	2	6	5	50-59
2	59	124	83	63	1	1	6	5	50-59
2	78	161	85.5	62.5	1	1	6	5	70-79
2	70	157.5	78.5	54.5	1	1	6	5	70-79
2	60	138	80.5	62	1	1	6	5	60-69
2	54	168.5	92.5	77	5	2	6	5	50-59
2	74	179.5	95.5	85	5	4	6	5	70-79
2	71	140	71.5	85	5	2	6	5	70-79
2	55	124.5	89.5	82.5	5	3	6	5	50-59
2	86	139	75	73	1	1	6	5	>=80
2	52	115.5	71	65.5	5	2	6	5	50-59
2	48	105.5	73	64	5	2	6	5	19-49
2	62	125	87.5	66	5	2	6	5	60-69
2	28	123	73	69.5	5	2	6	5	19-49
2	69	127.5	69	62	1	1	6	5	60-69
2	35	111	81	62	5	2	6	5	19-49
2	65	140	81	63	1	1	6	5	60-69
2	79	150	81	76	1	1	6	5	70-79
2	39	103	71	88	5	2	6	5	19-49
2	32	107.5	74.5	74.5	5	2	6	5	19-49
2	23	98.5	61	76	5	2	6	5	19-49
2	56	145.5	91	82	5	2	6	5	50-59
2	45	124.5	82.5	64	5	2	6	5	19-49
2	32	108.5	66	60	5	2	6	5	19-49
2	23	117.5	81	66.5	5	2	6	5	19-49
2	28	114.5	75	79.5	5	2	6	5	19-49
2	86	124	70.5	56.5	1	1	6	5	>=80
2	27	108	68	61.5	5	2	6	5	19-49
2	67	159.5	79.5	59.5	1	1	6	5	60-69
[truncated: 4,171 more rows]
